# Supplementary material for: Vesicular release probability sets the strength of individual Schaffer collateral synapses
Source: Nat Commun. 2022 Oct 17;13:6126. doi: 10.1038/s41467-022-33565-6 (PMC9576736; doi:10.1038/s41467-022-33565-6)
Supplement: Supplementary file 4 — Source Data [file 41467_2022_33565_MOESM4_ESM.xlsx]

## Sheet: Figure 1
Figure 1
Fig 1b						Fig 1c				Fig 1d							Fig 1e-f							Fig 1g
	time (min)	DeltaF/F Pulse	baseline				B1	B2			Trial #	baseline	successes	failures	[Ca2+] mM				Potency (df/f)		psyn					Potency (df/f)	psyn
	0	0.143	0.0274				0.164	0.791			1	-0.0306		-0.0306	1			Bouton #	1 mM Ca2+	4 mM Ca2+	1 mM Ca2+	4 mM Ca2+			Bouton #	2 mM Ca2+	2 mM Ca2+
	0.166667	0.223	0.199				0.58	0.802			2	0.15		0.15	1			1	0.689111	1.84345	0.22619	0.895833			1	0.890868	0.391753
	0.333333	-0.036	-0.0161				0.085	0.556			3	-0.134	0.737		1			2	0.950647	2.31336	0.233766	1			2	0.980017	0.631579
	0.5	0.137	0.216				0.346	0.756			4	0.000701		0.000701	1			3	0.423273	0.771069	0.12766	0.837209			3	1.2457	0.835616
	0.666667	0.394	-0.0137				-0.0385	0.989			5	0.00206		0.00206	1			4	1.00248	1.97543	0.482353	0.989474			4	1.13074	0.593407
	0.833333	0.0422	-0.102				0.693	0.757			6	-0.176		-0.176	1			5	0.556533	1.03141	0.175824	0.182796			5	1.79934	0.946809
	1	-0.047	-0.00108				0.478	0.77			7	-0.119		-0.119	1			6	0.853903	1.35847	0.351648	0.846154			6	2.94687	0.99
	1.16667	0.0739	0.0492				1.12	0.836			8	0.0315	1.17		1			7	0.821375	1.64263	0.0779817	0.95			7	1.34667	0.932692
	1.33333	0.889	0.14				0.297	0.23			9	0.0529		0.0529	1			8	0.964929	2.03674	0.1875	0.9			8	0.969303	0.872549
	1.5	0.792	-0.0489				0.408	0.24			10	0.0248		0.0248	1			9	0.616	2.08848	0.0778443	1			9	0.689847	0.504274
	1.66667	0.632	0.039				0.475	0.28			11	-0.0603		-0.0603	1			10	0.908286	2.03619	0.208633	1			10	0.620814	0.86
	1.83333	0.356	0.00256				0.183	0.413			12	-0.0333		-0.0333	1			11	0.962559	2.04632	0.386831	1			11	1.6207	0.989899
	2	0.679	0.0937				0.105	0.581			13	-0.0488		-0.0488	1			12	0.37825	0.493895	0.106667	0.372549			12	0.587733	0.3
	2.16667	-0.00689	-0.0723				0.659	0.424			14	-0.0756		-0.0756	1			13	0.909556	2.4144	0.295082	1			13	0.584395	0.43
	2.33333	0.786	-0.0709				0.539	0.145			15	0.169	0.227		1			14	0.805365	1.56655	0.25	0.894737			14	0.612176	0.168317
	2.5	0.0925	-0.00285				0.501	0.406			16	0.0722		0.0722	1			15	0.609143	1.36147	0.1	0.288462			15	0.697756	0.478723
	2.66667	0.6	-0.0402				0.369	0.415			17	0.0575		0.0575	1			16	1.40573	1.85699	0.774194	0.919643			16	0.696892	0.643411
	2.83333	0.65	0.00185				0.123	0.411			18	-0.0696		-0.0696	1			17	0.480857	0.829284	0.134615	0.743119			17	0.68224	0.5
	3	0.13	0.166				0.414	0.187			19	-0.0795		-0.0795	1			18	1.39839	2.57054	0.466667	1			18	1.44365	0.923913
	3.16667	0.765	0.0353				0.686	0.629			20	-0.0556		-0.0556	1			19	1.26349	3.54	0.267399	1			19	1.5483	0.896907
	3.33333	0.391	-0.0854				0.404	0.347			21	-0.221		-0.221	1			20	0.76225	1.34022	0.296296	0.984694			20	1.05744	0.851064
	3.5	0.743	-0.079				0.101	0.476			22	0.108	0.386		1			21	1.37545	1.83648	0.186441	0.963855			21	0.813516	0.613861
	3.66667	0.428	-0.128				0.1	0.442			23	-0.155		-0.155	1			22	1.13952	2.12831	0.425926	1
	3.83333	0.386	-0.0841				0.201	0.533			24	-0.0363	0.279		1			23	0.548143	1.67488	0.135266	1
	4	0.0769	-0.0855				0.31	0.51			25	0.203		0.203	1			24	0.978691	1.93893	0.333333	1
	4.16667	0.698	0.135				-0.0109	0.588			26	0.0165		0.0165	1			25	0.584622	1.52096	0.291339	1
	4.33333	0.818	0.0562				-0.154	0.617			27	0.103		0.103	1			26	0.6899	2.11125	0.166667	1
	4.5	0.448	-0.194				0.0898	0.419			28	0.0821		0.0821	1			27	0.7165	1.29734	0.134969	0.847458
	4.66667	0.405	-0.0948				0.272	0.114			29	-0.106		-0.106	1
	4.83333	1.22	0.0963				0.234	0.28			30	-0.0123		-0.0123	1
	5	0.824	-0.0706				0.758	0.129			31	-0.0392		-0.0392	1		statistics fig 1e
	5.16667	0.711	0.0254				0.397	0.37			32	-0.133		-0.133	1		psyn
	5.33333	0.218	-0.115				0.194	0.356			33	-0.101		-0.101	1		D'Agostino & Pearson normality test	1 mM Ca2+	4 mM Ca2+
	5.5	0.695	-0.0318				0.198	0.47			34	-0.296		-0.296	1		P value	0.0003	<0.0001
	5.66667	0.861	-0.0432				0.114	0.127			35	-0.127		-0.127	1		Wilcoxon matched-pairs signed rank test
	5.83333	0.0391	0.0674				0.402	0.291			36	-0.129		-0.129	1		P value	<0.0001
	6	1.15	0.114				-0.135	0.58			37	0.0607		0.0607	1
	6.16667	0.408	-0.0446				0.139	0.627			38	0.0377		0.0377	1
	6.33333	1.07	0.127				0.137	0.833			39	-0.0993		-0.0993	1
	6.5	0.764	0.188				0.904	1.03			40	0.0929	0.427		1
	6.66667	-0.0758	0.0984				0.196	0.71			41	-0.106		-0.106	1
	6.83333	0.617	0.0453				0.174	0.409			42	0.0541		0.0541	1		potency
	7	0.00409	-0.082				0.491	0.556			43	0.131		0.131	1		D'Agostino & Pearson normality test	1 mM Ca2+	4 mM Ca2+
	7.16667	0.334	-0.118				0.149	0.399			44	-0.0161		-0.0161	1		P value	0.5047	0.1751
	7.33333	0.598	-0.0327				0.349	0.244			45	0.103		0.103	1		Paired t test
	7.5	0.182	0.147				0.23	0.16			46	0.0521		0.0521	1		P value	<0.0001
	7.66667	0.753	-0.0429				0.324	0.395			47	0.148	0.911		1
	7.83333	0.989	0.00467				0.398	0.504			48	0.0245		0.0245	1
	8	0.766	0.0783				0.0259	0.482			49	-0.0392	0.684		1
	8.16667	0.471	-0.0799				-0.056	0.595			50	-0.088		-0.088	1
	8.33333	0.0161	0.0919				0.375	0.656			51	0.0343		0.0343	1
	8.5	0.411	-0.172				0.295	0.29			52	-0.0232	1.09		1
	8.66667	0.388	-0.154				-0.0384	0.436			53	-0.0339		-0.0339	1
	8.83333	0.171	0.0846				0.461	0.538			54	-0.166		-0.166	1
	9	-0.0532	-0.0879				0.223	0.944			55	-0.115		-0.115	1
	9.16667	0.0707	-0.0887				0.427	0.549			56	0.0209		0.0209	1
	9.33333	0.0605	0.197				0.929	0.417			57	0.0146		0.0146	1
	9.5	-0.134	0.0965				0.154	0.308			58	-0.122		-0.122	1
	9.66667	0.46	-0.0844				-0.00664	0.423			59	0.0178	1.15		1
	9.83333	1.19	0.0171				0.272	0.492			60	-0.00866		-0.00866	1
	10	-0.0451	-0.047				0.361	0.405			61	-0.0354	0.233		1
	10.1667	0.562	-0.051				0.214	0.514			62	-0.113		-0.113	1
	10.3333	0.0274	-0.0137				0.473	0.741			63	-0.131	0.716		1
	10.5	1.02	-0.0271				0.424	0.552			64	0.112		0.112	1
	10.6667	-0.0755	0.00592				0.11	0.711			65	0.205		0.205	1
	10.8333	0.588	0.0106				0.665	0.514			66	0.0773		0.0773	1
	11	1.13	0.131				0.314	0.182			67	-0.0828		-0.0828	1
	11.1667	0.438	0.432				0.346	0.17			68	0.0823		0.0823	1
	11.3333	0.668	0.0404				0.441	0.717			69	0.0131		0.0131	1
	11.5	0.446	0.0156				0.635	0.33			70	-0.0201	0.887		1
	11.6667	0.0733	0.0741				0.499	0.49			71	0.134		0.134	1
	11.8333	0.324	-0.244				0.131	0.579			72	-0.102		-0.102	1
	12	0.442	-0.00574				0.335	1.06			73	-0.218	1.13		1
	12.1667	0.00232	-0.041				0.492	0.845			74	0.0501	0.891		1
	12.3333	0.796	0.00222				0.531	0.744			75	0.111		0.111	1
	12.5	0.424	-0.00999				0.604	0.902			76	-0.053	2.15		4
	12.6667	0.748	-0.0105				0.245	0.393			77	0.03	2.46		4
	12.8333	0.854	0.0197				0.972	0.724			78	-0.014	1.47		4
	13	-0.0948	-0.00647				0.273	0.241			79	0.0171	3.01		4
	13.1667	0.691	0.0212				0.26	0.56			80	0.031	0.124		4
	13.3333	0.621	-0.0907				1.81	0.294			81	-0.117	1.69		4
	13.5	-0.00282	0.00215				0.438	0.371			82	0.00105	1.44		4
	13.6667	0.0565	0.187				0.324	0.753			83	0.02	1.84		4
	13.8333	0.854	0.00796				0.868	0.333			84	0.0107	1.55		4
	14	1.15	0.0733				0.763	0.301			85	-0.00504	2.13		4
	14.1667	0.986	0.072				0.0841	0.464			86	-0.079		-0.079	4
	14.3333	0.402	0.178				0.179	-0.023			87	-0.0317	1.4		4
	14.5	0.786	-0.0253				-0.138	0.32			88	-0.0514	1.43		4
	14.6667	0.973	-0.137				0.7	0.469			89	-0.0376		-0.0376	4
	14.8333	0.908	0.0948				0.728	-0.0915			90	-0.082	1.68		4
	15	0.32	-0.144				-0.126	0.319			91	-0.0323	1.45		4
	15.1667	0.868	0.0527				0.593	-0.0421			92	0.0142		0.0142	4
	15.3333	0.839	-0.012				0.276	0.179			93	-0.0117	1.36		4
	15.5	-0.00121	-0.148				0.418	0.798			94	-0.0743	0.807		4
	15.6667	1.09	-0.00524				0.142	0.919			95	-0.088	1.09		4
	15.8333	-0.0128	-0.0245				-0.0102	0.642			96	-0.105		-0.105	4
	16	0.137	0.0809				0.315	0.575			97	0.039	1.42		4
	16.1667	0.554	-0.162				0.0408	0.493			98	0.0126	1.96		4
	16.3333	0.671	0.000642				0.83	0.481			99	-0.0302		-0.0302	4
	16.5	1.18	0.151								100	-0.0565	2.07		4
	16.6667	0.0225	0.0642								101	-0.0971	1.58		4
	16.8333	0.527	-0.0483				statistics fig 1c				102	0.0109	2.37		4
	17	1.24	0.0278				simple linear regression				103	0.073	2.27		4
	17.1667	0.0242	-0.0584				R squared	0.0004963			104	-0.0224	1.33		4
	17.3333	0.446	-0.0708				P value	0.8267			105	-0.11	0.64		4
	17.5	0.579	-0.0196								106	-0.101		-0.101	4
	17.6667	0.00469	-0.031								107	-0.0868		-0.0868	4
	17.8333	0.0411	0.121								108	0.0425	1.94		4
	18	-0.0735	-0.0227								109	-0.0596	1.26		4
	18.1667	0.03	0.0363								110	0.0145	1.85		4
	18.3333	-0.0477	0.0303								111	0.092	2.26		4
	18.5	0.312	-0.113								112	0.0128		0.0128	4
	18.6667	-0.19	-0.00525								113	0.108	2.75		4
	18.8333	1.36	0.0557								114	-0.107	1.64		4
	19	0.756	-0.0353								115	-0.00107	1.35		4
	19.1667	0.818	0.0231								116	-0.036	1.12		4
	19.3333	0.469	-0.0945								117	0.0358	1.9		4
	19.5	0.583	-0.0459								118	0.0331	1.9		4
	19.6667	0.901	-0.04								119	0.112	2.27		4
	19.8333	0.617	-0.0554								120	0.0267	2.17		4
	20	0.209	-0.161								121	0.0272	1.68		4
	20.1667	-0.0423	0.0582								122	0.0337	2.4		4
	20.3333	1.14	0.061								123	0.0215	2.11		4
	20.5	0.207	0.101								124	0.0227	1.92		4
	20.6667	0.105	0.101								125	0.0279	1.99		4
	20.8333	0.452	-0.0511								126	-0.0411	2.13		4
	21	0.43	0.0276								127	0.199	1.21		4
	21.1667	0.881	0.173								128	0.084	2.35		4
	21.3333	-0.0637	0.0116								129	0.0128	2.21		4
	21.5	0.898	0.0193								130	0.0501	2.5		4
	21.6667	0.58	-0.0708								131	0.0609	2.74		4
	21.8333	0.738	-0.0628								132	-0.0938	2.23		4
	22	0.0166	-0.0915								133	-0.0122	2.07		4
	22.1667	-0.0409	-0.0514								134	0.0321	1.81		4
	22.3333	0.968	0.0359								135	-0.0726	2.19		4
	22.5	-0.102	-0.0227								136	-0.0618	2.53		4
	22.6667	0.432	-0.000958								137	0.0271	1.96		4
	22.8333	-0.0762	-0.0814								138	-0.0585	2.14		4
											139	0.0418	2.58		4
											140	-0.0229	1.97		4
											141	-0.144	1.48		4
											142	-0.114	1.83		4
											143	-0.0562	1.51		4
											144	0.00325	1.43		4
											145	0.0812	2.11		4
											146	0.0916	2.09		4
											147	-0.0864	1.56		4
											148	0.0442	1.34		4
											149	0.0146	1.59		4
											150	-0.178	1.25		4
											151	0.0878	2.01		4
											152	-0.035	1.38		4
											153	-0.0214	2.05		4
											154	0.0168	1.98		4
											155	0.0372	1.75		4
											156	-0.0173	2.02		4
											157	0.017	1.89		4
											158	0.000328	1.81		4
											159	0.04	1.61		4
											160	0.0374	1.34		4
											161	0.003	1.59		4
											162	0.168	1.89		4
											163	0.0466	2.02		4
											164	-0.0238	1.52		4
											165	0.0283	2.21		4
											166	-0.114	1.93		4
											167	0.123	2		4
											168	0.149	2.41		4
											169	0.0425	1.73		4
											170	-0.0404	1.71		4
											171	0.00246	1.92		4

## Sheet: Figure 2
Figure 2
fig 2b																	fig 2d		short axis of fitted ellipse [μm]		long axis of fitted ellipse [μm]		bead [μm]	PSF (PSFJ output)
	Successes (1 mM Ca2+)				Successes (4 mM Ca2+)				Failures (1 and 4 mM Ca2+)				Baseline (1 and 4 mM Ca2+)					Bouton#	1 mM Ca2+	4 mM Ca2+	1 mM Ca2+	4 mM Ca2+
	x fit position [pixels]	y fit position [pixels]	fit amplitude [df/f]		x fit position [pixels]	y fit position [pixels]	fit amplitude [df/f]		x fit position [pixels]	y fit position [pixels]	fit amplitude [df/f]		x fit position [pixels]	y fit position [pixels]	fit amplitude [df/f]			1	0.257	0.16	0.636	0.273	0.05	mean: 0.478
	62.9639	43.7159	0.39012		57.0792	41.0299	1.57916		60.8804	45.1781	0.166413		79.0153	68.977	0.124482			2	0.331	0.295	0.87	0.646	0.03	STDEV: 0.02
	63.568	38.3427	0.539978		55.7321	36.4064	1.18603		66.5867	58.3557	-0.111054		42.2458	57.7816	0.0353372			3	0.327	0.168	0.416	0.314	0.04
	57.1483	35.0772	0.681549		58.6279	47.5068	1.1431		68.5067	88.9183	0.0542788		75.1233	84.3443	0.0434989			4	0.382	0.305	0.983	0.889	0.03
	60.5624	37.5539	0.314809		58.0613	44.9925	1.29472		81.7971	57.173	0.0833298		68.7423	73.765	0.17938			5	0.263	0.198	0.502	0.277	0.05
	61.2301	43.3172	0.588284		55.791	44.7987	1.26446		60.7153	33.5224	0.140857		69.9025	28.1237	0.0710373			6	0.299	0.144	0.424	0.305	0.04
	67.2833	39.2576	0.331624		55.493	44.2336	1.66799		59.974	32.2209	0.0644795		72.1532	63.0882	0.13431			7	0.235	0.193	0.288	0.295	0.1
	58.2681	36.0347	0.599883		54.7909	49.3337	1.35485		64.3901	64.9414	-0.774227		62.2775	68.7662	0.0759786			8	0.278	0.155	0.72	0.384	0.03
	71.676	44.0866	0.273396		55.1001	45.9143	1.50862		86.3969	55.7386	0.128263		62.4833	94.3275	0.0315406			9	0.233	0.255	0.539	0.441
	62.7644	43.2484	0.307516		57.8129	48.945	1.61499		48.211	28.3715	0.113319		68.4003	43.0222	0.108354			10	0.257	0.105	0.391	0.252
	57.6077	36.3386	0.452521		52.7198	45.2446	1.54709		69.1377	74.8261	0.241115		59.3057	66.1404	0.161097			11	0.239	0.141	0.368	0.188
	59.241	33.7368	0.509705		56.1499	45.029	1.33931		62.0408	61.2281	0.0829839		41.5097	50.528	0.0364564			12	0.254	0.449	0.636	0.608
	61.7668	37.8308	0.85004		55.4353	43.657	1.49012		53.0076	40.7499	0.129801		69.0853	54.3779	0.142538
	60.1068	30.9355	0.927787		57.9367	41.1272	1.4318		55.847	21.2666	0.076021		67.5808	54.8667	0.0843756			statistics fig 2d
	67.5106	43.0759	0.32437		57.202	47.6924	2.07568		68.8774	68.7702	-0.132361		71.5716	66.9439	-0.0855607
	57.5187	46.4656	0.771182		57.4442	38.2015	1.02403		63.7025	63.6719	0.1142		76.4641	53.8886	0.178406				short axis of fitted ellipse [μm]
	57.1282	40.2005	0.799941		55.5278	36.5098	1.09645		83.1056	57.2996	0.192046		74.5689	53.4452	0.118888			D'Agostino & Pearson normality test	1 mM Ca2+	4 mM Ca2+
	70.6395	59.4881	0.366409		55.7363	38.1243	1.23064		56.2605	71.1882	0.114155		77.0475	32.5699	0.123909			P value	0.1642	0.0293
	66.495	45.1915	0.621175		55.8975	41.6253	1.137		76.1921	51.0798	0.134246		50.1016	38.9773	0.122903			Wilcoxon matched-pairs signed rank test
	57.1495	33.7058	0.645513		59.1334	41.601	1.65604		75.0499	84.2875	0.0724008		72.7919	32.424	0.0665382			P value	0.0425
	63.1864	46.5285	0.550036		57.7412	40.1765	1.35729		84.1844	62.3127	0.149446		83.9714	68.9937	0.127066
	55.8351	41.6408	0.482155		59.2439	35.8465	1.52816		78.1866	53.0152	0.0962002		61.0746	59.8951	0.110186
	59.8001	35.6148	0.633517		60.1531	36.4782	1.18842		60.1381	70.9011	0.193873		85.135	73.3837	0.0711016				long axis of fitted ellipse [μm]
	57.8131	36.8488	0.664284		61.014	32.3534	1.7095		84.8909	72.2456	0.126611		75.317	51.3601	-0.053546			D'Agostino & Pearson normality test	1 mM Ca2+	4 mM Ca2+
					60.9984	34.1317	1.39365		61.5456	58.9985	0.246888		85.5311	74.6017	0.106107			P value	0.4759	0.049
					59.4038	33.934	1.31603		50.9683	81.897	0.0618082		47.262	60.9058	0.0715205			Wilcoxon matched-pairs signed rank test
					61.5599	37.1047	1.57531		102.385	78.5474	0.0606528		73.1767	37.6385	0.159236			P value	0.001
					59.9273	38.0491	1.56644		70.8642	63.894	0.0233462		61.216	75.5541	0.0760558
					58.9224	37.1768	1.64393		80.7863	44.0437	0.0934083		70.1857	30.8465	0.0796869
					57.9727	37.3093	0.787829						56.4637	51.7206	0.153764
					60.4789	40.0413	1.50904						93.6848	82.5294	0.0407267
					59.3535	42.3378	0.9392						120.925	127.999	-0.00274669
					59.0788	38.9342	1.89144						89.0145	82.0005	0.0763667
					57.6874	36.3974	1.48467						57.0107	83.738	0.102163
					60.2726	36.849	2.18945						72.1054	58.6039	0.326081
					59.7561	39.3237	1.7911						69.4011	86.5404	0.0255224
					60.3047	36.7353	1.55617						54.566	58.1344	0.0940412
					57.8055	40.7901	1.32519						61.3823	35.5601	0.114835
					58.7199	44.1175	1.22869						61.2504	70.3658	0.148378
					55.8941	36.6422	1.17102						68.1021	75.087	-0.18881
					58.0158	37.4516	1.51113						42.6999	36.2494	0.0603381
					59.7222	36.7415	0.867355						69.3633	53.1748	0.120207
					57.6856	32.8834	1.65848						56.7838	79.7013	0.0436081
					58.5331	36.5517	1.20331						81.547	43.5458	0.153736
					58.5472	38.8653	1.29091						87.6846	70.3102	0.043135
					57.4576	37.8615	1.45155						77.6891	68.9153	0.22411
					60.8824	37.8111	1.51957						56.4264	58.9389	0.0951558
					56.8293	40.4969	1.92077						66.854	72.8258	0.113488
					54.578	34.215	1.30206						54.5351	32.3247	0.161297
					62.2491	41.1769	0.860211						69.2805	88.415	0.0589629
					60.0206	42.3007	1.09177						82.8472	74.0152	-0.163569
					57.6872	34.6187	1.0882						30.9472	96.3983	0.030863
					57.409	35.5352	1.59757						82.0927	59.6024	0.0883494
					60.3482	40.9851	1.7194						21.162	103.36	0.00671929
					58.1959	40.8211	1.6941						63.166	64.5345	0.10134
					60.7641	39.0565	1.25552						74.5432	59.2493	0.0711758
					56.7367	39.3301	1.50364						64.7898	54.0299	0.170441
					56.856	37.2515	1.56589						72.0695	29.7861	0.0646156
					57.8047	37.1079	1.46199						28.3184	57.5118	0.025552
					55.6417	38.3995	1.25433						47.4479	42.788	0.103251
					58.561	38.0114	1.63057						66.4849	85.4309	0.0248912
					53.6181	36.7294	1.05742						60.0257	77.9707	0.0949247
					61.7311	41.0536	1.68502						72.4055	44.4479	0.128234
					57.6027	39.7794	1.16724						56.1207	30.6428	0.106941
					60.4469	37.9903	1.39944						91.9039	54.7031	0.0752788
													103.063	64.5452	0.0485183
													62.5988	68.1918	-0.112413
													66.62	67.6749	0.134049
													46.1056	39.3297	0.1894
													68.5517	73.0144	0.141033
													69.3266	57.5239	0.164757
													68.3996	46.6215	0.127015
													52.4753	66.95	0.0739905
													106.876	121.729	0.0223267
													90.8012	40.7789	0.0605624
													61.5149	45.1929	0.124403
													63.1791	62.5263	0.13008
													48.7454	46.3327	0.131782
													68.3881	66.2894	-0.177885
													65.4684	62.2367	0.160891
													87.9575	67.0984	0.129294
													49.0663	74.1822	0.0498117
													79.9784	53.6883	0.181731
													54.6684	38.5867	0.0925583
													79.7227	60.9093	-0.0853074
													69.3151	54.778	0.245424
													28.0926	95.7593	0.0335448
													61.4244	53.3719	0.120689
													78.8647	42.0895	0.0862632
													53.7539	26.2773	0.120712
													68.6331	42.2059	0.132455
													67.5769	52.0299	0.227889
													99.747	81.1617	0.0176256
													82.3538	68.2872	0.238363
													70.2169	26.5681	0.0990669
													52.7751	19.7759	-0.0551472
													60.3713	35.48	0.271661
													66.7331	90.2903	0.043233
													72.0465	39.2474	0.204697
													76.2682	62.4805	0.0527189
													55.4358	41.2075	0.0744538
													53.2457	32.2908	0.156246
													82.9358	35.6574	0.0689274
													45.163	35.3993	0.0693556
													95.8858	74.8426	0.0517501
													49.6226	49.5776	0.12293
													76.6947	53.9382	0.10449
													61.2913	61.5881	0.103562
													92.2605	68.713	0.117705
													32.9405	39.2919	0.0425037
													82.2255	50.1468	0.111203
													86.8034	68.2595	0.124124
													50.7071	41.1704	0.12346
													90.231	81.8777	0.159384
													79.4268	61.1497	0.0686642
													65.4353	64.5509	-0.10118
													84.9021	73.9444	0.123408

## Sheet: Figure 3
Figure 3
fig 3b						fig 3c
	amplitude [df/f]						amplitude [df/f]
	baseline	Ca2+ induced	Sr2+ induced				baseline	Ca2+ induced	Sr2+ induced
	0.0942	2.72	1.3328				-0.029	2.57	1.08012
	0.0692	3.14	0.952				-0.0151	2.89	0.7
	0.0612	3.13	1.5232				0.0735	3.18	0.9
	0.0936	2.44	1.1424				0.00745	2.96	0.9
	0.084	2.68	0.952				-0.0256	2.62	0.8
	0.095	2.88	1.1424				0.0268	2.43	0.9
	9.63e-05	2.9	1				-0.0224	2.59	0.7
	0.025	3.22	1.2				0.0446	2.76	0.909
	-0.0567	2.49	0.8				0.0659	2.64	0.909
	0.000312	2.91	1.2				0.0265	2.47	0.7272
	0.0294	2.8	1.2				0.0495	2.32	1.2726
	0.0239	2.78	1.4				-0.0767	2.91	1.1817
	-0.0281	2.51	1.4				-0.0618	2.48	1.1817
	0.0606	2.78	1.2				0.0129	2.56	1.333
	-0.0432	2.73	1.4				-0.0857	2.36	1.333
	-0.0106	2.81	1.2				-0.0191	2.34	1.333
	0.104	3.25	1.4				-0.0485	1.73	1.5996
	-0.0295	2.93	0.8				0.0846	2.64	1.333
	0.0181	3.11	0.8				-0.0232	2.57	1.333
	0.00246	2.95	1.2				-0.00409	2.79	0.9999
	0.152	3.57	1				-0.0113	2.85	1.5554
	-0.0306	2.5					0.0361	3.28	0.9999
	-0.0945	2.55					-0.00139	2.92	1.52945
	0.0555	3.34					-0.089	3.06	1.52945
	0.00682	2.98					-0.0503	2.56	0.9412
	-0.0127	2.77					-0.00312	2.84	1.05885
	0.0534	2.52					0.0556		0.9412
	-0.0949	2.56					0.0135		1.5
	-0.0137						-0.0695		0.75
	0.0245						-0.0211		1.25
	-0.00268						0.128		0.7696
	0.352						-0.0425		1.1648
	-0.0854						-0.0147		1.4976
	0.0453						-0.00361		1.056
	0.0381						-0.0631		1.2672
	0.0605						0.00784		0.7479
	0.0133						0.0468		0.554
	0.000904						-0.0872		1.2936
	0.082						-0.0733		1.3132
	0.0794						-0.00198		0.925
	0.0562						-0.0481		1.036
	-0.0802						-0.0599		0.875
	-0.0494						-0.0239		1.3
	-0.000256						0.0372		1.0812
	0.0137						0.0247		0.5508
	0.0673						-0.0124		0.7722
	-0.00171						-0.0806
	-0.148						-0.023
	0.0591						-0.0466
	-0.0221						0.0282
	0.0196						0.0615
	-0.00783						0.0359
	0.12						0.0249
	-0.0436						-0.0386
	-0.0843						-0.0734
	0.00489						-0.11
	-0.0167						0.0446
	-0.0213						0.0359
	0.0142						-0.0878
	0.0107						-0.0547
	-0.0246						0.00423
	0.0976						-0.0233
	-0.0166						0.0192
	0.151						-0.0539
	-0.0383						0.0576
	0.0138						-0.0406
	0.0562						0.0595
	0.00563						-0.0814
	-0.0122						-0.107
	-0.0587						-0.0493
	-0.00887						0.00724
	-0.0325						-0.0571
	0.0175						0.00601
	-0.106						0.0128
	-0.0191						-0.0238
	-0.0176						0.00124
	-0.14						-0.00189
	0.0505						0.0112
	-0.0944						0.0234
	-0.026						0.0471
	0.00721						-0.0618
	0.0281						-0.054
	0.0603						-0.0678
	0.0781						-0.000663
	0.0896						-0.144
	0.0263						-0.0571
	0.0775						0.0744
	0.0683						-0.0525
	-0.0666						-0.000622
	-0.083						-0.0871
	0.0417						-0.0975
	-0.00868						-0.0347
	-0.0456						0.00503
	0.0525						-0.0551
	-0.0615						-0.00817
	-0.00285						0.00374
	-0.151						-0.0881
	0.0733						0.0244
	0.167						-0.0278
	0.0284						-0.0866
	0.0296						-0.0533
	-0.0328						-0.0468
	0.109						0.152
	0.0485						-0.126
	0.0887						-0.108
	-0.0626						-0.0696
	-0.107						-0.0175
							-0.0649
							0.0222
							-0.0152
							0.0409
							-0.0845
							0.0328
							-0.12
							0.0398
							0.119
							-0.0991
							-0.0521
							0.132
							0.123
							0.0186
							0.0769
							0.0321
							0.0203
							-0.12
							0.00186
							0.0769
							-0.104
							-0.0136
							0.00281
							0.00596
							0.107
							0.00392
							-0.00236
							8.56e-05
							0.0374
							-0.0475
							-0.0829
							-0.0186
							-0.0544
							0.0298
							0.0293
							-0.0576
							0.148
							-0.199
							-0.0301
							-0.024
							-0.0493
							-0.0479
							0.0792
							-0.0631
							0.00735
							0.00505
							0.0661
							0.0356
							-0.0649
							0.0949
							0.0726
							-0.036
							0.118
							0.00477
							-0.102
							-0.111
							-0.0522
							-0.00241
							-0.0851
							-0.00215
							-0.0674
							-0.0081
							0.111
							-0.113
							0.0302
							0.00886
							-0.188
							-0.0242
							-0.0223
							-0.0229
							0.112
							-0.0663
							0.000506
							0.0807
							0.0129
							0.023
							0.0452
							-0.0314
							0.0296
							0.027
							0.0696
							-0.0151
							0.0504
							-0.103
							-0.144
							-0.0369
							0.0113
							-0.073
							-0.0616
							0.0883
							-0.104
							-0.0227
							0.0843
							0.0408
							0.0683
							-0.00509
							0.0469
							-0.0284
							0.0668
							0.0627
							0.0373
							0.0152
							-0.0295
							-0.132
							-0.111
							-0.00159
							-0.073
							-0.0788
							-0.0355
							-0.0228
							-0.0204
							-0.119
							-0.0184
							0.0034
							-0.0318
							-0.0312
							-0.075
							-0.0835
							-0.0318
							0.121
							0.0273
							-0.0308
							-0.0104
							0.167
							0.0828
							0.028
							0.000261
							-0.0508
							-0.101
							0.107
							0.017
							-0.0177
							-0.0234
							0.0249
							0.0654
							-0.02
							-0.0233
							-0.00758
							0.0424
							-0.0319
							-0.192
							-0.156
							-0.0738
							0.00724
							-0.0196
							-0.0786
							-0.0295
							-0.125
							-0.0921
							-0.0122
							-0.0593
							-0.187
							0.109
							-0.138
							-0.132
							-0.0521
							-0.0223
							-0.0377
							-0.11
							-0.0309
							-0.0353
							0.111
							-0.0429
							-0.0304
							-0.0195
							-0.0873
							-0.0301
							0.0553
							-0.0117
							-0.102
							0.0178

## Sheet: Figure 4
Figure 4
fig 4c				fig 4f
	AMPARs EPSC fold change	[Glu] fold change			AMPARs EPSCs PPR		[Glu] PPR
	7.52	12.0159			1 mM Ca2+	4 mM Ca2+	1 mM Ca2+	4 mM Ca2+
	3.42	10.0794			1.56	0.85	0.700289	0.843536
	3.06	7.64139			1.67	0.86	0.790913	0.746302
	4.51	4.09247			1.2	0.74	1.30568	1.0046
	16.25	20.1388			1.4	0.74	0.824731	0.787556
	6.02	11.1886			1.51	1.22	1.21684	0.804575
	6.03	18.4152			2.4	1.07	1.89857	0.956841
		9.62898			1.89	1.05	0.548656	0.766351
		4.70984					1.91078	0.611927
		261.046					0.748187	0.778856
		9.76583					0	1.62291
		6.06918					1.56751	0.653466
		5.4356					0.990117	0.885048
		2.04764					9.1955	3.9727
		19.7958					1.79691	0.940952
		3.9033					2.21039	1.88305
		10.5672					1.00464	0.743519
		5.19142					1.47772	0.584783
		7.82395					1.10835	0.786858
		4.63539					1.10143	0.908624
		20.0354					0.824144	0.715108
		5.90909					1.09538	0.763115
		8.6356					1.24253	0.75931
		19.7929					0.736665	0.577276
		10.9825					1.15187	0.738465
							0.630948	1.11798
statistics fig 4c					statistics fig 4f
Groups compared	AMPARs EPSC vs [Glu] fold change				Groups compared	EPSC vs [Glu] - 1 mM Ca2+	EPSC vs [Glu] - 4 mM Ca2+
test	Mann Whitney				test	Mann Whitney	Mann Whitney
P value	0.0832				P value	0.0262	0.3659

## Sheet: Figure 5
Figure 5
fig 5b (left panel)										fig 5b (right panel)										fig 5d		fig 5e															fig 5f
	iGluSnFR			AMPARs			Glutamate				iGluSnFR			AMPARs			Glutamate							Measured amplitudes (df/f)															Optimal orientation
	time [ms]	relative counts		time [ms]	relative counts		time [ms]	relative counts			time [ms]	relative counts		time [ms]	relative counts		time [ms]	relative counts					Number of vesicles	1	2	3	4	5	6	7	8	9	10	12	15				Measured amplitudes (df/f)
	0	0		0	0		0	0			0	0		0	0		0	0						0.805927	1.25839	1.78346	2.11188	2.58907	2.95561	3.13433	3.46133	3.63082	3.62699	3.99374	3.90176			Number of vesicles	1	2	3	4	5	6	7	8	9	10	12
	0.001	0.000112867		0.001	0		0.001	1			0.001	0.000112867		0.001	0		0.001	1						0.743482	1.25628	1.90405	2.28148	2.44139	2.8912	3.08995	3.27525	3.57068	3.50718	3.76456	3.94849				0.805927	1.25838	1.78346	2.11188	2.58907	2.95561	3.13433	3.46133	3.63082	3.62699	3.99374
	0.002	0.00152998		0.002	9.75726e-05		0.002	0.998252			0.002	0.00152998		0.002	9.75726e-05		0.002	0.998252						0.79913	0.966738	1.79949	2.29637	2.58461	2.9469	3.24178	3.40622	3.46054	3.53358	3.82349	3.98299				0.743482	1.25628	1.90405	2.28148	2.44139	2.8912	3.08995	3.27525	3.57068	3.50718	3.76456
	0.003	0.00180274		0.003	0.000314401		0.003	0.994973			0.003	0.00180274		0.003	0.000314401		0.003	0.994973						0.759069	1.30156	1.75632	2.10275	2.59001	2.94976	3.20359	3.42139	3.36841	3.64259	3.73738	3.90458				0.79913	0.966738	1.79949	2.29637	2.58461	2.94689	3.24178	3.40622	3.46054	3.53358	3.82349
	0.004	0.00209745		0.004	0.000509546		0.004	0.987156			0.004	0.00209745		0.004	0.000509546		0.004	0.987156						0.686727	1.2759	1.66759	2.18574	2.6324	2.94679	3.02264	3.20523	3.48802	3.69243	3.89186	4.02955				0.759069	1.30155	1.75632	2.10275	2.59001	2.94976	3.20359	3.42139	3.36841	3.64259	3.73738
	0.005	0.00253951		0.005	0.00104077		0.005	0.97279			0.005	0.00253951		0.005	0.00104077		0.005	0.97279						0.760324	1.23972	1.73183	2.15666	2.63997	2.60839	3.15817	3.41029	3.58887	3.70888	3.93884	3.90673				0.686727	1.2759	1.66759	2.18574	2.6324	2.9468	3.02264	3.20523	3.48802	3.69243	3.89186
	0.006	0.00276525		0.006	0.00164789		0.006	0.952662			0.006	0.00276525		0.006	0.00164789		0.006	0.952662						0.865944	1.31841	1.78294	2.38725	2.80067	2.85414	3.1765	3.37795	3.63225	3.59725	3.83651	3.87851				0.760324	1.23972	1.73183	2.15666	2.63997	2.60839	3.15818	3.41029	3.58887	3.70888	3.93884
	0.007	0.00320104		0.007	0.00225501		0.007	0.927294			0.007	0.00320104		0.007	0.00225501		0.007	0.927294						0.762897	1.33326	1.78216	2.3836	2.61924	2.73904	3.19966	3.45524	3.45217	3.65748	3.84219	3.91656				0.865944	1.31841	1.78294	2.38725	2.80067	2.85414	3.1765	3.37795	3.63225	3.59725	3.83651
	0.008	0.0053173		0.008	0.00245016		0.008	0.900261			0.008	0.0053173		0.008	0.00245016		0.008	0.900261						0.6972	1.2811	1.796	2.32143	2.78411	3.00489	3.21365	3.36248	3.54242	3.78032	3.84469	3.99467				0.762897	1.33326	1.78216	2.38359	2.61924	2.73904	3.19966	3.45524	3.45217	3.65748	3.84219
	0.009	0.00853401		0.009	0.00705775		0.009	0.872631			0.009	0.00853401		0.009	0.00705775		0.009	0.872631						0.611898	1.41007	1.63801	2.24553	2.43884	3.03263	3.17484	3.25542	3.51482	3.61797	3.89616	3.89725				0.6972	1.2811	1.796	2.32143	2.78412	3.00489	3.21365	3.36248	3.54242	3.78032	3.84469
	0.01	0.0107694		0.01	0.00776244		0.01	0.845184			0.01	0.0107694		0.01	0.00776244		0.01	0.845184						0.732325	1.04468	1.84769	2.12397	2.52676	2.91682	3.13282	3.41158	3.46088	3.68771	3.87008	3.9287				0.611898	1.41007	1.63801	2.24553	2.43884	3.03264	3.17484	3.25542	3.51482	3.61797	3.89617
	0.011	0.0125094		0.011	0.0120556		0.011	0.815701			0.011	0.0125094		0.011	0.0120556		0.011	0.815701						0.680194	1.33115	1.80941	2.22672	2.51507	2.89109	3.01484	3.4162	3.47877	3.60009	3.88678	3.87679				0.732325	1.04468	1.84769	2.12397	2.52676	2.91682	3.13282	3.41158	3.46088	3.68771	3.87008
	0.012	0.0131992		0.012	0.0136493		0.012	0.787925			0.012	0.0131992		0.012	0.0136493		0.012	0.787925						0.765589	1.34958	1.5666	2.13708	2.5083	2.83174	3.09622	3.38051	3.61798	3.59463	3.81338	3.94103				0.680194	1.33115	1.80941	2.22672	2.51507	2.89109	3.01484	3.4162	3.47877	3.60009	3.88678
	0.013	0.015281		0.013	0.0149069		0.013	0.760067			0.013	0.015281		0.013	0.0149069		0.013	0.760067						0.781776	1.25568	1.98279	2.23162	2.56703	3.08221	3.17574	3.32937	3.52939	3.59525	3.8557	3.87554				0.765589	1.34958	1.5666	2.13708	2.5083	2.83174	3.09622	3.38051	3.61798	3.59463	3.81338
	0.014	0.0186795		0.014	0.0162838		0.014	0.732512			0.014	0.0186795		0.014	0.0162838		0.014	0.732512						0.678536	1.28232	1.73387	2.10541	2.63321	2.99778	3.29333	3.4409	3.5238	3.56732	3.89394	3.99042				0.781776	1.25568	1.98279	2.23162	2.56703	3.08221	3.17574	3.32937	3.52939	3.59525	3.8557
	0.015	0.0195981		0.015	0.0169126		0.015	0.707709			0.015	0.0195981		0.015	0.0169126		0.015	0.707709						0.748219	1.33414	1.83594	2.30342	2.51472	2.96515	3.24025	3.36829	3.56057	3.66104	3.88987	3.96727				0.678536	1.28232	1.73387	2.10541	2.63321	2.99778	3.29333	3.4409	3.5238	3.56732	3.89394
	0.016	0.0232224		0.016	0.0215419		0.016	0.682366			0.016	0.0232224		0.016	0.0215419		0.016	0.682366						0.740458	1.16718	1.74453	2.295	2.70259	2.91691	3.08218	3.30196	3.37907	3.55251	3.99137	3.99433				0.748219	1.33414	1.83594	2.30342	2.51472	2.96515	3.24025	3.36829	3.56057	3.66104	3.88987
	0.017	0.0265112		0.017	0.0231898		0.017	0.657449			0.017	0.0265112		0.017	0.0231898		0.017	0.657449						0.725802	1.14421	1.71148	2.14259	2.67033	3.00608	3.1422	3.28985	3.66592	3.77222	3.84665	3.90785				0.740458	1.16718	1.74453	2.295	2.70259	2.91691	3.08218	3.30196	3.37907	3.55251	3.99137
	0.018	0.0276963		0.018	0.0287189		0.018	0.634584			0.018	0.0276963		0.018	0.0287189		0.018	0.634584						0.57301	1.00988	1.66094	2.25861	2.67741	3.02819	3.32568	3.38994	3.42004	3.53131	3.98425	3.95948				0.725802	1.14421	1.71148	2.14259	2.67033	3.00608	3.1422	3.28985	3.66592	3.77222	3.84664
	0.019	0.0315997		0.019	0.0345624		0.019	0.611962			0.019	0.0315997		0.019	0.0345624		0.019	0.611962						0.71384	1.34168	1.54687	2.04918	2.64188	2.94515	3.16127	3.28995	3.51046	3.63741	3.80779	3.70672				0.57301	1.00988	1.66094	2.25861	2.67741	3.02819	3.32568	3.38994	3.42004	3.53131	3.98424
	0.02	0.0371114		0.02	0.0358742		0.02	0.590735			0.02	0.0371114		0.02	0.0358742		0.02	0.590735						0.688081	1.32204	1.75157	2.0067	2.66644	2.99198	3.31002	3.13162	3.47687	3.6078	4.05958	3.82561				0.71384	1.34168	1.54687	2.04918	2.64188	2.94515	3.16127	3.28995	3.51046	3.63741	3.80779
	0.021	0.0397606		0.021	0.0394735		0.021	0.57156			0.021	0.0397606		0.021	0.0394735		0.021	0.57156						0.609304	1.23033	1.72707	2.2586	2.70164	2.76723	3.44042	3.42685	3.57998	3.63775	3.92948	4.09898				0.688081	1.32204	1.75157	2.0067	2.66644	2.99198	3.31002	3.13162	3.47687	3.6078	4.05958
	0.022	0.0427673		0.022	0.0447858		0.022	0.553251			0.022	0.0427673		0.022	0.0447858		0.022	0.553251						0.642122	1.36428	1.71477	2.18079	2.56185	3.1208	3.15488	3.37584	3.56099	3.68399	3.8275	3.98901				0.609304	1.23033	1.72707	2.2586	2.70164	2.76723	3.44043	3.42685	3.57998	3.63775	3.92948
	0.023	0.0452566		0.023	0.0510847		0.023	0.536096			0.023	0.0452566		0.023	0.0510847		0.023	0.536096						0.899372	1.28366	1.71688	2.1915	2.62602	3.0469	3.39209	3.27404	3.38759	3.69458	3.70629	4.03584				0.642122	1.36428	1.71477	2.18079	2.56185	3.1208	3.15488	3.37584	3.56099	3.68399	3.8275
	0.024	0.0502761		0.024	0.053047		0.024	0.518913			0.024	0.0502761		0.024	0.053047		0.024	0.518913						0.81427	1.32001	1.79408	2.18612	2.73877	2.83668	3.386	3.27643	3.5348	3.62249	3.86413	3.95097				0.899372	1.28366	1.71688	2.1915	2.62602	3.0469	3.39209	3.27404	3.38759	3.69458	3.7063
	0.025	0.0537687		0.025	0.0555188		0.025	0.502643			0.025	0.0537687		0.025	0.0555188		0.025	0.502643						0.704484	1.23698	1.78104	2.18564	2.59966	3.0247	3.13771	3.27074	3.55879	3.56385	3.89081	3.931				0.81427	1.32001	1.79408	2.18612	2.73877	2.83668	3.386	3.27643	3.5348	3.62249	3.86413
	0.026	0.0591455		0.026	0.0624898		0.026	0.484583			0.026	0.0591455		0.026	0.0624898		0.026	0.484583						1.06684	1.22336	1.91731	2.14574	2.68551	3.06993	3.25676	3.45536	3.6314	3.56977	3.88181	3.90988				0.704484	1.23698	1.78104	2.18564	2.59966	3.0247	3.13771	3.27074	3.55879	3.56385	3.89081
	0.027	0.0619798		0.027	0.0643329		0.027	0.46836			0.027	0.0619798		0.027	0.0643329		0.027	0.46836						0.711398	1.36244	1.7915	2.04009	2.69853	2.95199	3.17307	3.4445	3.41576	3.69996	3.7616	3.87062				1.06684	1.22336	1.91731	2.14574	2.68551	3.06993	3.25676	3.45536	3.6314	3.56977	3.88181
	0.028	0.0656793		0.028	0.0708269		0.028	0.454128			0.028	0.0656793		0.028	0.0708269		0.028	0.454128						0.737203	1.24307	1.75502	2.03036	2.66029	2.94957	3.02526	3.1555	3.37315	3.70198	3.79533	3.85681				0.711398	1.36244	1.7915	2.0401	2.69853	2.95198	3.17307	3.4445	3.41576	3.69996	3.7616
	0.029	0.0690716		0.029	0.0720411		0.029	0.440233			0.029	0.0690716		0.029	0.0720411		0.029	0.440233						0.801671	1.24837	1.7663	2.10454	2.55093	2.85209	3.13466	3.30891	3.57896	3.67303	3.87066	3.93421				0.737203	1.24307	1.75502	2.03036	2.66029	2.94957	3.02526	3.1555	3.37315	3.70198	3.79533
	0.03	0.0747369		0.03	0.0733746		0.03	0.427074			0.03	0.0747369		0.03	0.0733746		0.03	0.427074						0.758319	1.3539	1.67961	2.27129	2.63553	3.05119	3.11265	3.2257	3.47404	3.50577	3.93644	3.9022				0.801671	1.24837	1.7663	2.10454	2.55094	2.85209	3.13466	3.30891	3.57896	3.67303	3.87066
	0.031	0.0795933		0.031	0.0791205		0.031	0.412762			0.031	0.0795933		0.031	0.0791205		0.031	0.412762						0.694876	1.26741	1.75179	2.13122	2.55167	2.87667	3.35297	3.42183	3.52103	3.63141	3.91633	3.84738				0.758319	1.3539	1.67961	2.27129	2.63553	3.05119	3.11265	3.2257	3.47404	3.50577	3.93644
	0.032	0.0813365		0.032	0.0847906		0.032	0.401455			0.032	0.0813365		0.032	0.0847906		0.032	0.401455						0.801212	1.38756	1.65674	2.16554	2.64653	3.10816	3.10512	3.47705	3.61204	3.56062	3.83476	4.02076				0.694876	1.26741	1.75179	2.13122	2.55167	2.87667	3.35297	3.42183	3.52103	3.63141	3.91633
	0.033	0.0875473		0.033	0.0864385		0.033	0.389516			0.033	0.0875473		0.033	0.0864385		0.033	0.389516						0.822136	1.49523	1.6261	2.18963	2.54651	2.99611	3.11837	3.37297	3.63623	3.75171	3.91956	4.05543				0.801212	1.38756	1.65674	2.16554	2.64653	3.10816	3.10512	3.47705	3.61204	3.56062	3.83476
	0.034	0.0929493		0.034	0.0959464		0.034	0.377143			0.034	0.0929493		0.034	0.0959464		0.034	0.377143						0.667494	1.39011	1.95953	2.12813	2.75535	2.93143	3.18234	3.17038	3.55043	3.68281	3.97318	4.03502				0.822136	1.49523	1.6261	2.18964	2.54651	2.99611	3.11837	3.37297	3.63623	3.75171	3.91956
	0.035	0.094614		0.035	0.0982014		0.035	0.366197			0.035	0.094614		0.035	0.0982014		0.035	0.366197						0.743274	1.20919	1.76205	2.19756	2.7464	3.03369	3.21844	3.42351	3.46167	3.53154	3.63952	4.03957				0.667494	1.39011	1.95953	2.12813	2.75535	2.93143	3.18234	3.17038	3.55043	3.68281	3.97318
	0.036	0.101568		0.036	0.10024		0.036	0.354836			0.036	0.101568		0.036	0.10024		0.036	0.354836						0.798614	1.44304	1.77036	2.07897	2.75462	2.95655	3.24375	3.36117	3.63133	3.59731	3.78947	3.8878				0.743274	1.20919	1.76205	2.19756	2.7464	3.0337	3.21844	3.42351	3.46167	3.53154	3.63952
	0.037	0.105437		0.037	0.118442		0.037	0.345076			0.037	0.105437		0.037	0.118442		0.037	0.345076						0.651801	1.18203	1.75893	2.232	2.71494	2.74319	3.3469	3.21105	3.50557	3.65118	3.81934	4.00642				0.798614	1.44304	1.77036	2.07897	2.75462	2.95655	3.24375	3.36116	3.63133	3.59731	3.78947
	0.038	0.107666		0.038	0.121348		0.038	0.334885			0.038	0.107666		0.038	0.121348		0.038	0.334885						0.683672	1.26988	1.75824	2.24627	2.62413	3.06541	3.21925	3.28304	3.56526	3.51591	3.99223	3.79804				0.651801	1.18203	1.75892	2.232	2.71494	2.74319	3.3469	3.21105	3.50557	3.65118	3.81934
	0.039	0.109657		0.039	0.123505		0.039	0.325578			0.039	0.109657		0.039	0.123505		0.039	0.325578						0.735806	1.40878	1.49159	2.25538	2.74704	3.06616	3.39016	3.39766	3.53229	3.68517	3.79683	3.92329				0.683672	1.26988	1.75824	2.24627	2.62413	3.06541	3.21925	3.28305	3.56526	3.51591	3.99223
	0.04	0.113544		0.04	0.125424		0.04	0.316009			0.04	0.113544		0.04	0.125424		0.04	0.316009						0.707836	1.42514	1.71284	2.14839	2.71569	3.10605	3.30539	3.46945	3.5298	3.59074	3.92293	3.98402				0.735806	1.40879	1.49159	2.25538	2.74704	3.06616	3.39016	3.39766	3.53229	3.68517	3.79683
	0.041	0.117855		0.041	0.13207		0.041	0.308425			0.041	0.117855		0.041	0.13207		0.041	0.308425						0.659678	1.42252	1.84788	2.20807	2.60088	2.98464	3.09705	3.44236	3.52568	3.76949	3.77022	3.80708				0.707836	1.42514	1.71284	2.14839	2.71569	3.10605	3.30539	3.46945	3.5298	3.59074	3.92293
	0.042	0.122132		0.042	0.143031		0.042	0.298998			0.042	0.122132		0.042	0.143031		0.042	0.298998						0.603196	1.16575	1.76781	2.26124	2.55585	2.80987	3.31206	3.22907	3.33069	3.76265	3.87428	3.9418				0.659678	1.42252	1.84788	2.20807	2.60088	2.98464	3.09704	3.44236	3.52568	3.76949	3.77022
	0.043	0.124699		0.043	0.165353		0.043	0.290571			0.043	0.124699		0.043	0.165353		0.043	0.290571						0.679242	1.25928	1.68932	2.07564	2.66759	2.92135	3.0929	3.30157	3.50252	3.73182	3.76676	4.00935				0.603196	1.16575	1.76781	2.26124	2.55585	2.80987	3.31206	3.22907	3.33069	3.76265	3.87428
	0.044	0.128148		0.044	0.167413		0.044	0.283209			0.044	0.128148		0.044	0.167413		0.044	0.283209						0.776603	1.24995	1.93369	2.06535	2.46577	2.94583	3.27276	3.31026	3.76089	3.68546	3.88327	4.03476				0.679242	1.25929	1.68933	2.07564	2.66759	2.92135	3.0929	3.30157	3.50252	3.73182	3.76676
	0.045	0.131559		0.045	0.174395		0.045	0.275784			0.045	0.131559		0.045	0.174395		0.045	0.275784						0.790331	1.28797	1.69387	2.35875	2.58239	2.99369	3.09384	3.40016	3.37327	3.4152	3.79159	3.87246				0.776603	1.24995	1.93369	2.06535	2.46577	2.94583	3.27276	3.31026	3.76089	3.68546	3.88328
	0.046	0.133795		0.046	0.177083		0.046	0.269444			0.046	0.133795		0.046	0.177083		0.046	0.269444						0.775796	1.36342	1.74966	2.3166	2.73199	2.88042	3.12566	3.40829	3.4171	3.71148	3.86624	3.9783				0.790331	1.28797	1.69387	2.35875	2.58239	2.99369	3.09384	3.40016	3.37327	3.4152	3.79159
	0.047	0.141071		0.047	0.183415		0.047	0.261324			0.047	0.141071		0.047	0.183415		0.047	0.261324						0.673352	1.08636	1.70696	2.20467	2.45948	3.03512	3.10767	3.49135	3.46367	3.53399	3.89873	4.05793				0.775796	1.36342	1.74966	2.3166	2.73199	2.88042	3.12566	3.40829	3.4171	3.71148	3.86624
	0.048	0.142937		0.048	0.185236		0.048	0.255304			0.048	0.142937		0.048	0.185236		0.048	0.255304						0.835321	1.39464	1.56516	2.16876	2.69776	2.97215	3.09198	3.45464	3.38539	3.48708	3.92099	3.91856				0.673352	1.08636	1.70696	2.20467	2.45948	3.03512	3.10767	3.49135	3.46367	3.53399	3.89873
	0.049	0.149489		0.049	0.192944		0.049	0.248362			0.049	0.149489		0.049	0.192944		0.049	0.248362						0.829382	1.24357	1.85898	2.23985	2.53188	2.90126	2.96338	3.24038	3.50564	3.6506	3.80716	3.9238				0.835321	1.39464	1.56516	2.16876	2.69776	2.97216	3.09198	3.45464	3.38539	3.48708	3.92099
	0.05	0.157572		0.05	0.202767		0.05	0.241756			0.05	0.157572		0.05	0.202767		0.05	0.241756						0.907116	1.15603	1.84617	2.54913	2.44042	3.02436	3.31617	3.29022	3.3419	3.69511	3.95985	3.91727				0.829382	1.24357	1.85898	2.23985	2.53188	2.90126	2.96338	3.24038	3.50564	3.6506	3.80716
	0.051	0.160582		0.051	0.20526		0.051	0.23503			0.051	0.160582		0.051	0.20526		0.051	0.23503						0.736612	1.18601	1.76071	2.14395	2.56524	2.98372	3.20175	3.37802	3.45851	3.55714	3.89369	3.83451				0.907116	1.15603	1.84617	2.54913	2.44043	3.02436	3.31617	3.29022	3.3419	3.69511	3.95985
	0.052	0.167909		0.052	0.211537		0.052	0.229914			0.052	0.167909		0.052	0.211537		0.052	0.229914						0.962597	1.30229	1.67274	2.24586	2.38798	2.93546	3.04901	3.32249	3.6018	3.61839	3.75373	3.87821				0.736612	1.18601	1.76071	2.14395	2.56524	2.98372	3.20175	3.37802	3.45851	3.55714	3.89369
	0.053	0.173373		0.053	0.214324		0.053	0.224492			0.053	0.173373		0.053	0.214324		0.053	0.224492						0.665527	1.05748	1.61853	2.19965	2.52046	2.87707	3.11765	3.41309	3.51483	3.63182	3.84628	3.94969				0.962597	1.30229	1.67274	2.24586	2.38798	2.93546	3.04901	3.32249	3.6018	3.61839	3.75373
	0.054	0.175352		0.054	0.220145		0.054	0.218009			0.054	0.175352		0.054	0.220145		0.054	0.218009						0.731262	1.39824	1.60254	2.05457	2.87758	2.87358	3.21898	3.38337	3.50413	3.57328	3.84479	3.93094				0.665527	1.05748	1.61853	2.19965	2.52046	2.87707	3.11765	3.41309	3.51482	3.63182	3.84628
	0.055	0.178719		0.055	0.223777		0.055	0.213047			0.055	0.178719		0.055	0.223777		0.055	0.213047						0.80848	1.23394	1.79862	2.22165	2.57104	2.97619	3.28189	3.44723	3.40559	3.63892	3.68476	4.05467				0.731262	1.39824	1.60254	2.05457	2.87758	2.87358	3.21898	3.38337	3.50413	3.57328	3.84479
	0.056	0.182105		0.056	0.226152		0.056	0.207943			0.056	0.182105		0.056	0.226152		0.056	0.207943						0.763917	1.20901	1.84041	2.35293	2.58623	2.85117	3.15484	3.40148	3.40908	3.71462	3.82975	3.95763				0.80848	1.23394	1.79862	2.22165	2.57104	2.97619	3.28189	3.44723	3.40559	3.63892	3.68476
	0.057	0.186761		0.057	0.228385		0.057	0.203779			0.057	0.186761		0.057	0.228385		0.057	0.203779						0.735702	1.26414	1.62056	2.25282	2.58012	3.14663	3.21001	3.36287	3.5433	3.62593	3.92252	3.89943				0.763917	1.20901	1.84041	2.35293	2.58623	2.85117	3.15484	3.40148	3.40907	3.71462	3.82975
	0.058	0.189833		0.058	0.232212		0.058	0.198392			0.058	0.189833		0.058	0.232212		0.058	0.198392						0.821091	1.26915	1.5946	2.27906	2.4622	2.89107	3.26049	3.41837	3.32692	3.67388	3.87964	4.0048				0.735702	1.26414	1.62056	2.25282	2.58012	3.14663	3.21001	3.36287	3.5433	3.62593	3.92252
	0.059	0.193298		0.059	0.246371		0.059	0.193399			0.059	0.193298		0.059	0.246371		0.059	0.193399						0.757753	1.1441	1.60267	2.21036	2.37373	3.19693	3.22461	3.31438	3.48159	3.59507	3.9212	4.01093				0.821091	1.26915	1.5946	2.27906	2.4622	2.89108	3.26049	3.41837	3.32692	3.67388	3.87964
	0.06	0.197693		0.06	0.252431		0.06	0.188054			0.06	0.197693		0.06	0.252431		0.06	0.188054						0.782444	1.1386	1.91773	2.11298	2.61859	2.90193	3.22019	3.26023	3.4897	3.61436	3.7721	4.05591				0.757753	1.1441	1.60267	2.21036	2.37373	3.19693	3.22461	3.31437	3.48159	3.59507	3.9212
	0.061	0.201051		0.061	0.255727		0.061	0.184081			0.061	0.201051		0.061	0.255727		0.061	0.184081						0.718965	1.28692	1.62932	2.25806	2.76303	3.06023	3.0671	3.15122	3.31126	3.50283	3.80292	3.95225				0.782444	1.1386	1.91773	2.11298	2.61859	2.90193	3.22019	3.26023	3.4897	3.61436	3.7721
	0.062	0.203023		0.062	0.25706		0.062	0.179382			0.062	0.203023		0.062	0.25706		0.062	0.179382						0.631409	1.29505	1.7789	2.31321	2.66015	2.84489	3.0329	3.33429	3.53336	3.60804	3.86306	3.92484				0.718965	1.28692	1.62931	2.25806	2.76303	3.06023	3.06709	3.15122	3.31126	3.50283	3.80292
	0.063	0.208497		0.063	0.259099		0.063	0.175011			0.063	0.208497		0.063	0.259099		0.063	0.175011						0.783463	1.17073	1.95483	2.17943	2.74732	2.87095	3.14082	3.41847	3.48738	3.68508	3.74809	3.95453				0.631409	1.29505	1.7789	2.31321	2.66015	2.84489	3.0329	3.33429	3.53336	3.60804	3.86306
	0.064	0.215275		0.064	0.262308		0.064	0.170545			0.064	0.215275		0.064	0.262308		0.064	0.170545						0.826503	1.38623	1.79253	2.23478	2.61822	2.80271	2.8452	3.41331	3.50269	3.53623	3.96723	4.02235				0.783463	1.17073	1.95483	2.17943	2.74732	2.87095	3.14082	3.41847	3.48738	3.68509	3.74809
	0.065	0.222323		0.065	0.269355		0.065	0.166077			0.065	0.222323		0.065	0.269355		0.065	0.166077						0.732476	1.34966	1.79525	2.24448	2.66011	3.03281	3.15276	3.2632	3.49213	3.60961	3.82899	3.91284				0.826503	1.38623	1.79253	2.23478	2.61823	2.80271	2.8452	3.41331	3.50269	3.53623	3.96722
	0.066	0.22548		0.066	0.267512		0.066	0.162586			0.066	0.22548		0.066	0.267512		0.066	0.162586						0.690745	1.21025	1.74718	2.37045	2.54214	2.82294	3.44404	3.46691	3.41371	3.66166	3.77545	3.87688				0.732476	1.34966	1.79525	2.24448	2.66011	3.03281	3.15276	3.2632	3.49213	3.60961	3.82899
	0.067	0.228023		0.067	0.270569		0.067	0.157764			0.067	0.228023		0.067	0.270569		0.067	0.157764						0.750437	1.11921	1.85528	2.33283	2.53281	3.01176	3.16543	3.36968	3.56431	3.58684	3.92594	3.93981				0.690745	1.21025	1.74718	2.37045	2.54214	2.82294	3.44404	3.46691	3.41371	3.66166	3.77545
	0.068	0.231528		0.068	0.272878		0.068	0.154523			0.068	0.231528		0.068	0.272878		0.068	0.154523						0.750626	1.28744	1.94618	2.22379	2.70953	2.96494	3.33261	3.35289	3.60845	3.65567	3.81786	4.04876				0.750437	1.11921	1.85528	2.33283	2.53281	3.01176	3.16543	3.36968	3.56431	3.58684	3.92594
	0.069	0.236516		0.069	0.284099		0.069	0.152058			0.069	0.236516		0.069	0.284099		0.069	0.152058						0.772164	1.31813	1.83431	2.41059	2.6894	3.09574	3.26307	3.37957	3.56913	3.5454	3.8982	3.87715				0.750626	1.28744	1.94618	2.22379	2.70953	2.96494	3.33261	3.35288	3.60844	3.65567	3.81786
	0.07	0.244009		0.07	0.290647		0.07	0.148303			0.07	0.244009		0.07	0.290647		0.07	0.148303						0.888045	1.07861	1.81627	2.11652	2.77447	2.78628	3.08575	3.35616	3.59166	3.61996	3.75597	3.93664				0.772164	1.31813	1.83431	2.41059	2.68939	3.09574	3.26307	3.37957	3.56913	3.5454	3.8982
	0.071	0.248421		0.071	0.292317		0.071	0.144736			0.071	0.248421		0.071	0.292317		0.071	0.144736						0.563011	1.26258	1.63484	2.25091	2.54216	3.00979	3.22988	3.37834	3.50671	3.66243	3.8725	3.93845				0.888045	1.07861	1.81627	2.11652	2.77447	2.78628	3.08575	3.35616	3.59166	3.61996	3.75597
	0.072	0.255111		0.072	0.299591		0.072	0.141444			0.072	0.255111		0.072	0.299591		0.072	0.141444						0.763601	1.28973	1.66447	2.21062	2.62956	2.963	3.21008	3.20558	3.51197	3.6523	3.8913	4.04193				0.563011	1.26258	1.63484	2.25091	2.54216	3.00979	3.22988	3.37834	3.50671	3.66243	3.8725
	0.073	0.261808		0.073	0.306042		0.073	0.137692			0.073	0.261808		0.073	0.306042		0.073	0.137692						0.750015	1.26079	1.81308	2.37269	2.64859	3.00947	3.1596	3.34433	3.38353	3.6402	3.87091	3.96769				0.763601	1.28973	1.66447	2.21062	2.62956	2.963	3.21008	3.20558	3.51197	3.6523	3.8913
	0.074	0.268621		0.074	0.316027		0.074	0.133733			0.074	0.268621		0.074	0.316027		0.074	0.133733						0.801149	1.07733	1.78089	2.35992	2.49532	2.85068	3.15266	3.43769	3.51301	3.54777	3.7141	4.04502				0.750015	1.26079	1.81308	2.37269	2.64859	3.00946	3.1596	3.34433	3.38353	3.6402	3.87091
	0.075	0.274509		0.075	0.322965		0.075	0.131391			0.075	0.274509		0.075	0.322965		0.075	0.131391						0.78116	1.24522	1.78947	2.24913	2.71527	2.93587	3.12617	3.42947	3.50822	3.71714	3.85035	3.9548				0.801149	1.07733	1.78089	2.35992	2.49532	2.85068	3.15266	3.43769	3.51301	3.54777	3.7141
	0.076	0.280472		0.076	0.329687		0.076	0.127397			0.076	0.280472		0.076	0.329687		0.076	0.127397						0.65332	1.21749	1.67864	2.16955	2.72308	3.00476	3.17313	3.36573	3.37805	3.42523	3.9383	4.08893				0.78116	1.24522	1.78948	2.24913	2.71527	2.93586	3.12617	3.42947	3.50822	3.71714	3.85035
	0.077	0.285093		0.077	0.331216		0.077	0.124901			0.077	0.285093		0.077	0.331216		0.077	0.124901						0.816471	1.25158	1.67183	2.27797	2.7651	3.01302	3.17539	3.44223	3.45639	3.70332	3.89412	3.84524				0.65332	1.21749	1.67864	2.16955	2.72308	3.00476	3.17313	3.36573	3.37805	3.42523	3.93829
	0.078	0.291091		0.078	0.33333		0.078	0.122018			0.078	0.291091		0.078	0.33333		0.078	0.122018						0.837493	1.32217	1.63365	2.28416	2.56185	3.06721	3.27582	3.40869	3.16131	3.74586	3.84929	3.88943				0.816471	1.25158	1.67183	2.27797	2.7651	3.01302	3.17539	3.44223	3.45639	3.70332	3.89412
	0.079	0.295815		0.079	0.337449		0.079	0.119751			0.079	0.295815		0.079	0.337449		0.079	0.119751						0.86304	1.30701	1.69559	2.12434	2.62253	2.97273	3.17474	3.3705	3.51414	3.57408	3.84575	4.02834				0.837493	1.32217	1.63365	2.28416	2.56185	3.06721	3.27582	3.40868	3.16131	3.74586	3.84929
	0.08	0.299622		0.08	0.339097		0.08	0.116977			0.08	0.299622		0.08	0.339097		0.08	0.116977						0.680836	1.41207	1.71602	2.26976	2.75167	2.9074	3.07001	3.35684	3.5305	3.59651	3.80942	3.99587				0.86304	1.30701	1.6956	2.12434	2.62253	2.97273	3.17474	3.3705	3.51414	3.57408	3.84575
	0.081	0.30482		0.081	0.342079		0.081	0.114003			0.081	0.30482		0.081	0.342079		0.081	0.114003						0.635248	1.2698	1.67325	2.242	2.758	2.92037	3.14764	3.31108	3.55646	3.71152	3.69385	3.9405				0.680836	1.41207	1.71601	2.26976	2.75167	2.9074	3.07001	3.35684	3.5305	3.59651	3.80942
	0.082	0.311852		0.082	0.348833		0.082	0.111284			0.082	0.311852		0.082	0.348833		0.082	0.111284						0.826685	1.38333	1.88994	2.34623	2.64785	3.20171	3.16733	3.68244	3.48533	3.51797	3.86647	3.98407				0.635248	1.2698	1.67325	2.242	2.758	2.92037	3.14764	3.31108	3.55646	3.71152	3.69385
	0.083	0.313821		0.083	0.351652		0.083	0.108128			0.083	0.313821		0.083	0.351652		0.083	0.108128						0.656851	1.07097	1.81036	2.20832	2.62742	2.96982	3.15033	3.35586	3.66369	3.62019	3.89298	3.982				0.826685	1.38333	1.88994	2.34623	2.64786	3.20171	3.16733	3.68244	3.48532	3.51797	3.86647
	0.084	0.316226		0.084	0.35408		0.084	0.106047			0.084	0.316226		0.084	0.35408		0.084	0.106047						0.776201	1.24666	1.51516	2.30789	2.58837	2.88615	3.13852	3.41179	3.61545	3.71357	3.8008	3.98468				0.656851	1.07097	1.81036	2.20832	2.62742	2.96982	3.15033	3.35586	3.66369	3.62019	3.89298
	0.085	0.321069		0.085	0.357495		0.085	0.103682			0.085	0.321069		0.085	0.357495		0.085	0.103682						0.598534	1.17081	1.86763	2.16609	2.65859	2.85132	3.17778	3.47478	3.56936	3.63169	3.80523	4.00035				0.776201	1.24667	1.51516	2.30789	2.58837	2.88615	3.13852	3.41179	3.61545	3.71357	3.8008
	0.086	0.323239		0.086	0.364163		0.086	0.101335			0.086	0.323239		0.086	0.364163		0.086	0.101335						0.684864	1.34587	1.87761	2.18378	2.51809	3.02584	3.21665	3.30039	3.50663	3.77952	4.0094	3.95628				0.598534	1.17081	1.86763	2.16609	2.65859	2.85132	3.17778	3.47478	3.56936	3.63169	3.80523
	0.087	0.327534		0.087	0.366613		0.087	0.0993561			0.087	0.327534		0.087	0.366613		0.087	0.0993561						0.655778	1.29497	1.77773	2.22463	2.74316	3.01547	3.24508	3.44531	3.53896	3.65557	3.75259	3.97202				0.684864	1.34587	1.87761	2.18378	2.51809	3.02584	3.21665	3.30039	3.50662	3.77952	4.0094
	0.088	0.335617		0.088	0.368651		0.088	0.0967645			0.088	0.335617		0.088	0.368651		0.088	0.0967645						0.875879	1.4257	1.90139	2.26163	2.50119	2.87646	3.28492	3.39048	3.53356	3.70941	3.84692	4.11203				0.655778	1.29497	1.77773	2.22463	2.74316	3.01547	3.24508	3.44531	3.53896	3.65557	3.75259
	0.089	0.337529		0.089	0.371296		0.089	0.0951552			0.089	0.337529		0.089	0.371296		0.089	0.0951552						0.798759	1.33254	1.7719	2.3137	2.55221	2.97084	3.36391	3.37863	3.57762	3.5456	3.70304	3.91849				0.875879	1.4257	1.90139	2.26163	2.50119	2.87646	3.28492	3.39048	3.53356	3.70941	3.84692
	0.09	0.341941		0.09	0.37302		0.09	0.0933265			0.09	0.341941		0.09	0.37302		0.09	0.0933265						0.939891	1.38548	1.63271	2.24096	2.5804	2.96007	3.09107	3.36802	3.57578	3.68776	3.77793	3.95079				0.798759	1.33254	1.7719	2.3137	2.55221	2.97084	3.36391	3.37863	3.57762	3.5456	3.70304
	0.091	0.345311		0.091	0.378549		0.091	0.0916951			0.091	0.345311		0.091	0.378549		0.091	0.0916951						0.752941	1.35015	1.58112	2.13231	2.48352	2.92376	3.27772	3.33697	3.62253	3.54761	3.75976	3.82786				0.939891	1.38548	1.63271	2.24096	2.5804	2.96007	3.09107	3.36802	3.57578	3.68776	3.77793
	0.092	0.348528		0.092	0.381195		0.092	0.0892953			0.092	0.348528		0.092	0.381195		0.092	0.0892953						0.836984	1.07166	1.65512	2.18193	2.58721	2.83112	3.29045	3.56295	3.45787	3.61655	3.82572	3.96463				0.752941	1.35015	1.58112	2.13231	2.48352	2.92376	3.27772	3.33697	3.62253	3.54761	3.75976
	0.093	0.353262		0.093	0.384198		0.093	0.0875247			0.093	0.353262		0.093	0.384198		0.093	0.0875247						0.7723	1.1344	1.73018	2.11451	2.71765	2.6864	3.12394	3.32429	3.47808	3.62635	3.74349	4.01429				0.836984	1.07166	1.65512	2.18193	2.58721	2.83112	3.29045	3.56295	3.45787	3.61655	3.82572
	0.094	0.356149		0.094	0.382333		0.094	0.0857942			0.094	0.356149		0.094	0.382333		0.094	0.0857942						0.844482	1.10327	1.79206	2.23764	2.65317	2.91278	3.24976	3.40995	3.48546	3.72505	3.77585	4.01433				0.7723	1.1344	1.73018	2.11451	2.71765	2.6864	3.12395	3.32429	3.47808	3.62635	3.74349
	0.095	0.36199		0.095	0.392806		0.095	0.0837265			0.095	0.36199		0.095	0.392806		0.095	0.0837265						0.739808	1.31242	1.72333	2.30266	2.63071	2.96024	3.10402	3.41486	3.4853	3.48529	3.95575	3.97212				0.844482	1.10327	1.79206	2.23764	2.65317	2.91278	3.24976	3.40995	3.48546	3.72505	3.77585
	0.096	0.365213		0.096	0.405848		0.096	0.0818516			0.096	0.365213		0.096	0.405848		0.096	0.0818516						0.61102	1.24258	1.77235	2.08122	2.60861	2.87918	3.0948	3.34735	3.57671	3.56444	3.72686	4.05239				0.739808	1.31242	1.72333	2.30266	2.63071	2.96024	3.10402	3.41486	3.4853	3.48529	3.95576
	0.097	0.371571		0.097	0.420657		0.097	0.0801553			0.097	0.371571		0.097	0.420657		0.097	0.0801553						0.80683	1.25721	1.86206	2.19517	2.61836	2.80537	3.12145	3.51959	3.42552	3.64448	3.73292	4.03644				0.61102	1.24258	1.77235	2.08122	2.60861	2.87918	3.0948	3.34735	3.57671	3.56444	3.72686
	0.098	0.374935		0.098	0.426642		0.098	0.0782457			0.098	0.374935		0.098	0.426642		0.098	0.0782457						0.745076	1.30213	1.71943	2.10906	2.62105	3.01029	3.26431	3.19049	3.38944	3.79746	3.8237	3.97329				0.80683	1.25721	1.86206	2.19517	2.61836	2.80537	3.12145	3.51959	3.42552	3.64448	3.73292
	0.099	0.378638		0.099	0.428994		0.099	0.0764688			0.099	0.378638		0.099	0.428994		0.099	0.0764688						0.909675	1.10707	1.7411	2.13578	2.68807	2.81849	3.10083	3.12306	3.52144	3.623	3.85639	3.86635				0.745076	1.30213	1.71943	2.10906	2.62105	3.01029	3.26431	3.19049	3.38944	3.79746	3.8237
	0.1	0.381685		0.1	0.431856		0.1	0.075904			0.1	0.381685		0.1	0.431856		0.1	0.075904																					0.909675	1.10707	1.7411	2.13579	2.68807	2.81849	3.10083	3.12306	3.52144	3.623	3.85639
	0.101	0.387316		0.101	0.434307		0.101	0.074069			0.101	0.387316		0.101	0.434307		0.101	0.074069
	0.102	0.393621		0.102	0.43719		0.102	0.0724387			0.102	0.393621		0.102	0.43719		0.102	0.0724387
	0.103	0.399233		0.103	0.443099		0.103	0.0710274			0.103	0.399233		0.103	0.443099		0.103	0.0710274
	0.104	0.405949		0.104	0.454851		0.104	0.0695283			0.104	0.405949		0.104	0.454851		0.104	0.0695283
	0.105	0.410739		0.105	0.460261		0.105	0.0684712			0.105	0.410739		0.105	0.460261		0.105	0.0684712
	0.106	0.414988		0.106	0.470495		0.106	0.0665878			0.106	0.414988		0.106	0.470495		0.106	0.0665878
	0.107	0.419173		0.107	0.472804		0.107	0.0651031			0.107	0.419173		0.107	0.472804		0.107	0.0651031
	0.108	0.425396		0.108	0.475395		0.108	0.0640168			0.108	0.425396		0.108	0.475395		0.108	0.0640168
	0.109	0.433015		0.109	0.480751		0.109	0.0626447			0.109	0.433015		0.109	0.480751		0.109	0.0626447
	0.11	0.437664		0.11	0.482074		0.11	0.0616384			0.11	0.437664		0.11	0.482074		0.11	0.0616384
	0.111	0.44069		0.111	0.484524		0.111	0.0604079			0.111	0.44069		0.111	0.484524		0.111	0.0604079
	0.112	0.443214		0.112	0.491625		0.112	0.0590717			0.112	0.443214		0.112	0.491625		0.112	0.0590717
	0.113	0.449227		0.113	0.493978		0.113	0.0577312			0.113	0.449227		0.113	0.493978		0.113	0.0577312
	0.114	0.453645		0.114	0.496287		0.114	0.0568967			0.114	0.453645		0.114	0.496287		0.114	0.0568967
	0.115	0.456839		0.115	0.497599		0.115	0.0558229			0.115	0.456839		0.115	0.497599		0.115	0.0558229
	0.116	0.459601		0.116	0.49556		0.116	0.0549308			0.116	0.459601		0.116	0.49556		0.116	0.0549308
	0.117	0.461542		0.117	0.50225		0.117	0.0527709			0.117	0.461542		0.117	0.50225		0.117	0.0527709
	0.118	0.464561		0.118	0.507659		0.118	0.0517089			0.118	0.464561		0.118	0.507659		0.118	0.0517089
	0.119	0.467041		0.119	0.509817		0.119	0.0506458			0.119	0.467041		0.119	0.509817		0.119	0.0506458
	0.12	0.470571		0.12	0.51231		0.12	0.0493814			0.12	0.470571		0.12	0.51231		0.12	0.0493814
	0.121	0.474559		0.121	0.517059		0.121	0.0482175			0.121	0.474559		0.121	0.517059		0.121	0.0482175
	0.122	0.480027		0.122	0.519238		0.122	0.0478007			0.122	0.480027		0.122	0.519238		0.122	0.0478007
	0.123	0.483166		0.123	0.521656		0.123	0.046472			0.123	0.483166		0.123	0.521656		0.123	0.046472
	0.124	0.490709		0.124	0.527011		0.124	0.0457216			0.124	0.490709		0.124	0.527011		0.124	0.0457216
	0.125	0.498136		0.125	0.538037		0.125	0.0450222			0.125	0.498136		0.125	0.538037		0.125	0.0450222
	0.126	0.501115		0.126	0.539522		0.126	0.0447131			0.126	0.501115		0.126	0.539522		0.126	0.0447131
	0.127	0.505165		0.127	0.549095		0.127	0.0436437			0.127	0.505165		0.127	0.549095		0.127	0.0436437
	0.128	0.509169		0.128	0.551567		0.128	0.0426519			0.128	0.509169		0.128	0.551567		0.128	0.0426519
	0.129	0.512056		0.129	0.556522		0.129	0.0418888			0.129	0.512056		0.129	0.556522		0.129	0.0418888
	0.13	0.51474		0.13	0.558462		0.13	0.0411348			0.13	0.51474		0.13	0.558462		0.13	0.0411348
	0.131	0.518386		0.131	0.56088		0.131	0.0403849			0.131	0.518386		0.131	0.56088		0.131	0.0403849
	0.132	0.523406		0.132	0.566843		0.132	0.0401958			0.132	0.523406		0.132	0.566843		0.132	0.0401958
	0.133	0.528664		0.133	0.571981		0.133	0.0393487			0.133	0.528664		0.133	0.571981		0.133	0.0393487
	0.134	0.533542		0.134	0.570887		0.134	0.0384334			0.134	0.533542		0.134	0.570887		0.134	0.0384334
	0.135	0.537715		0.135	0.57712		0.135	0.0375784			0.135	0.537715		0.135	0.57712		0.135	0.0375784
	0.136	0.545735		0.136	0.583831		0.136	0.0370503			0.136	0.545735		0.136	0.583831		0.136	0.0370503
	0.137	0.549052		0.137	0.589165		0.137	0.0364951			0.137	0.549052		0.137	0.589165		0.137	0.0364951
	0.138	0.551394		0.138	0.590282		0.138	0.0353144			0.138	0.551394		0.138	0.590282		0.138	0.0353144
	0.139	0.555238		0.139	0.595757		0.139	0.0350588			0.139	0.555238		0.139	0.595757		0.139	0.0350588
	0.14	0.559583		0.14	0.597719		0.14	0.0347379			0.14	0.559583		0.14	0.597719		0.14	0.0347379
	0.141	0.561245		0.141	0.606641		0.141	0.0337605			0.141	0.561245		0.141	0.606641		0.141	0.0337605
	0.142	0.564229		0.142	0.612626		0.142	0.0333903			0.142	0.564229		0.142	0.612626		0.142	0.0333903
	0.143	0.566358		0.143	0.621722		0.143	0.0322399			0.143	0.566358		0.143	0.621722		0.143	0.0322399
	0.144	0.56954		0.144	0.622936		0.144	0.032069			0.144	0.56954		0.144	0.622936		0.144	0.032069
	0.145	0.571105		0.145	0.625365		0.145	0.0312253			0.145	0.571105		0.145	0.625365		0.145	0.0312253
	0.146	0.574212		0.146	0.626991		0.146	0.0306854			0.146	0.574212		0.146	0.626991		0.146	0.0306854
	0.147	0.577253		0.147	0.628855		0.147	0.0302637			0.147	0.577253		0.147	0.628855		0.147	0.0302637
	0.148	0.579222		0.148	0.630265		0.148	0.0294336			0.148	0.579222		0.148	0.630265		0.148	0.0294336
	0.149	0.582103		0.149	0.636228		0.149	0.0289041			0.149	0.582103		0.149	0.636228		0.149	0.0289041
	0.15	0.584859		0.15	0.643058		0.15	0.0286094			0.15	0.584859		0.15	0.643058		0.15	0.0286094
	0.151	0.587342		0.151	0.643914		0.151	0.0279276			0.151	0.587342		0.151	0.643914		0.151	0.0279276
	0.152	0.588947		0.152	0.650148		0.152	0.0274913			0.152	0.588947		0.152	0.650148		0.152	0.0274913
	0.153	0.59276		0.153	0.655796		0.153	0.0273161			0.153	0.59276		0.153	0.655796		0.153	0.0273161
	0.154	0.594399		0.154	0.661011		0.154	0.0266499			0.154	0.594399		0.154	0.661011		0.154	0.0266499
	0.155	0.59698		0.155	0.663385		0.155	0.0263663			0.155	0.59698		0.155	0.663385		0.155	0.0263663
	0.156	0.600688		0.156	0.67349		0.156	0.0257496			0.156	0.600688		0.156	0.67349		0.156	0.0257496
	0.157	0.602115		0.157	0.674487		0.157	0.0252372			0.157	0.602115		0.157	0.674487		0.157	0.0252372
	0.158	0.604714		0.158	0.676471		0.158	0.0247392			0.158	0.604714		0.158	0.676471		0.158	0.0247392
	0.159	0.607708		0.159	0.678433		0.159	0.0242439			0.159	0.607708		0.159	0.678433		0.159	0.0242439
	0.16	0.611702		0.16	0.679647		0.16	0.0239867			0.16	0.611702		0.16	0.679647		0.16	0.0239867
	0.161	0.613427		0.161	0.681512		0.161	0.0236381			0.161	0.613427		0.161	0.681512		0.161	0.0236381
	0.162	0.619497		0.162	0.682651		0.162	0.022865			0.162	0.619497		0.162	0.682651		0.162	0.022865
	0.163	0.622005		0.163	0.684591		0.163	0.0227678			0.163	0.622005		0.163	0.684591		0.163	0.0227678
	0.164	0.626805		0.164	0.695064		0.164	0.0222597			0.164	0.626805		0.164	0.695064		0.164	0.0222597
	0.165	0.630423		0.165	0.696105		0.165	0.0221372			0.165	0.630423		0.165	0.696105		0.165	0.0221372
	0.166	0.633906		0.166	0.696885		0.166	0.0219425			0.166	0.633906		0.166	0.696885		0.166	0.0219425
	0.167	0.637386		0.167	0.697839		0.167	0.0216894			0.167	0.637386		0.167	0.697839		0.167	0.0216894
	0.168	0.639653		0.168	0.699227		0.168	0.0210388			0.168	0.639653		0.168	0.699227		0.168	0.0210388
	0.169	0.643221		0.169	0.700777		0.169	0.0204781			0.169	0.643221		0.169	0.700777		0.169	0.0204781
	0.17	0.645763		0.17	0.702479		0.17	0.0202166			0.17	0.645763		0.17	0.702479		0.17	0.0202166
	0.171	0.6475		0.171	0.700441		0.171	0.0201415			0.171	0.6475		0.171	0.700441		0.171	0.0201415
	0.172	0.648798		0.172	0.701677		0.172	0.0196742			0.172	0.648798		0.172	0.701677		0.172	0.0196742
	0.173	0.65057		0.173	0.702794		0.173	0.0191266			0.173	0.65057		0.173	0.702794		0.173	0.0191266
	0.174	0.654282		0.174	0.703737		0.174	0.0189089			0.174	0.654282		0.174	0.703737		0.174	0.0189089
	0.175	0.65711		0.175	0.708778		0.175	0.018863			0.175	0.65711		0.175	0.708778		0.175	0.018863
	0.176	0.659922		0.176	0.71421		0.176	0.018483			0.176	0.659922		0.176	0.71421		0.176	0.018483
	0.177	0.660938		0.177	0.71627		0.177	0.0183007			0.177	0.660938		0.177	0.71627		0.177	0.0183007
	0.178	0.664204		0.178	0.720758		0.178	0.0181255			0.178	0.664204		0.178	0.720758		0.178	0.0181255
	0.179	0.667675		0.179	0.722146		0.179	0.0179837			0.179	0.667675		0.179	0.722146		0.179	0.0179837
	0.18	0.67077		0.18	0.72362		0.18	0.0177093			0.18	0.67077		0.18	0.72362		0.18	0.0177093
	0.181	0.672359		0.181	0.725149		0.181	0.0174319			0.181	0.672359		0.181	0.725149		0.181	0.0174319
	0.182	0.673375		0.182	0.735134		0.182	0.0172036			0.182	0.673375		0.182	0.735134		0.182	0.0172036
	0.183	0.675927		0.183	0.741237		0.183	0.0167438			0.183	0.675927		0.183	0.741237		0.183	0.0167438
	0.184	0.677316		0.184	0.741454		0.184	0.0164569			0.184	0.677316		0.184	0.741454		0.184	0.0164569
	0.185	0.678194		0.185	0.742278		0.185	0.0163347			0.185	0.678194		0.185	0.742278		0.185	0.0163347
	0.186	0.682197		0.186	0.743709		0.186	0.0161234			0.186	0.682197		0.186	0.743709		0.186	0.0161234
	0.187	0.685753		0.187	0.741064		0.187	0.0159228			0.187	0.685753		0.187	0.741064		0.187	0.0159228
	0.188	0.688668		0.188	0.741433		0.188	0.0156114			0.188	0.688668		0.188	0.741433		0.188	0.0156114
	0.189	0.69092		0.189	0.742961		0.189	0.0153775			0.189	0.69092		0.189	0.742961		0.189	0.0153775
	0.19	0.694431		0.19	0.740023		0.19	0.0154695			0.19	0.694431		0.19	0.740023		0.19	0.0154695
	0.191	0.696666		0.191	0.745791		0.191	0.0149973			0.191	0.696666		0.191	0.745791		0.191	0.0149973
	0.192	0.698958		0.192	0.750951		0.192	0.0147904			0.192	0.698958		0.192	0.750951		0.192	0.0147904
	0.193	0.700115		0.193	0.751222		0.193	0.0146138			0.193	0.700115		0.193	0.751222		0.193	0.0146138
	0.194	0.700965		0.194	0.751927		0.194	0.0142228			0.194	0.700965		0.194	0.751927		0.194	0.0142228
	0.195	0.702153		0.195	0.762205		0.195	0.0140482			0.195	0.702153		0.195	0.762205		0.195	0.0140482
	0.196	0.704395		0.196	0.76356		0.196	0.0137737			0.196	0.704395		0.196	0.76356		0.196	0.0137737
	0.197	0.707944		0.197	0.764677		0.197	0.013542			0.197	0.707944		0.197	0.764677		0.197	0.013542
	0.198	0.710474		0.198	0.770401		0.198	0.013743			0.198	0.710474		0.198	0.770401		0.198	0.013743
	0.199	0.712571		0.199	0.771615		0.199	0.0134812			0.199	0.712571		0.199	0.771615		0.199	0.0134812
	0.2	0.714026		0.2	0.773024		0.2	0.0132434			0.2	0.714026		0.2	0.773024		0.2	0.0132434
	0.201	0.717202		0.201	0.781589		0.201	0.0131713			0.201	0.717202		0.201	0.781589		0.201	0.0131713
	0.202	0.718716		0.202	0.783866		0.202	0.0131605			0.202	0.718716		0.202	0.783866		0.202	0.0131605
	0.203	0.719647		0.203	0.785904		0.203	0.0131609			0.203	0.719647		0.203	0.785904		0.203	0.0131609
	0.204	0.722074		0.204	0.790587		0.204	0.0128382			0.204	0.722074		0.204	0.790587		0.204	0.0128382
	0.205	0.723328		0.205	0.791823		0.205	0.0126015			0.205	0.723328		0.205	0.791823		0.205	0.0126015
	0.206	0.725375		0.206	0.793254		0.206	0.0123947			0.206	0.725375		0.206	0.793254		0.206	0.0123947
	0.207	0.727504		0.207	0.794512		0.207	0.0123593			0.207	0.727504		0.207	0.794512		0.207	0.0123593
	0.208	0.729956		0.208	0.795889		0.208	0.012299			0.208	0.729956		0.208	0.795889		0.208	0.012299
	0.209	0.731248		0.209	0.796203		0.209	0.0120457			0.209	0.731248		0.209	0.796203		0.209	0.0120457
	0.21	0.734565		0.21	0.797797		0.21	0.011774			0.21	0.734565		0.21	0.797797		0.21	0.011774
	0.211	0.736885		0.211	0.798957		0.211	0.0114971			0.211	0.736885		0.211	0.798957		0.211	0.0114971
	0.212	0.741299		0.212	0.812314		0.212	0.0115339			0.212	0.741299		0.212	0.812314		0.212	0.0115339
	0.213	0.743334		0.213	0.816607		0.213	0.0114999			0.213	0.743334		0.213	0.816607		0.213	0.0114999
	0.214	0.745688		0.214	0.821019		0.214	0.0112056			0.214	0.745688		0.214	0.821019		0.214	0.0112056
	0.215	0.746322		0.215	0.8218		0.215	0.0110756			0.215	0.746322		0.215	0.8218		0.215	0.0110756
	0.216	0.747629		0.216	0.822917		0.216	0.0108862			0.216	0.747629		0.216	0.822917		0.216	0.0108862
	0.217	0.749864		0.217	0.823665		0.217	0.0109961			0.217	0.749864		0.217	0.823665		0.217	0.0109961
	0.218	0.751702		0.218	0.823426		0.218	0.0109563			0.218	0.751702		0.218	0.823426		0.218	0.0109563
	0.219	0.754251		0.219	0.832273		0.219	0.0108435			0.219	0.754251		0.219	0.832273		0.219	0.0108435
	0.22	0.756533		0.22	0.833801		0.22	0.0106819			0.22	0.756533		0.22	0.833801		0.22	0.0106819
	0.221	0.757499		0.221	0.835232		0.221	0.0102848			0.221	0.757499		0.221	0.835232		0.221	0.0102848
	0.222	0.758257		0.222	0.836707		0.222	0.0103727			0.222	0.758257		0.222	0.836707		0.222	0.0103727
	0.223	0.759016		0.223	0.836707		0.223	0.0100175			0.223	0.759016		0.223	0.836707		0.223	0.0100175
	0.224	0.7599		0.224	0.837943		0.224	0.00995627			0.224	0.7599		0.224	0.837943		0.224	0.00995627
	0.225	0.761104		0.225	0.843353		0.225	0.00991333			0.225	0.761104		0.225	0.843353		0.225	0.00991333
	0.226	0.763001		0.226	0.843895		0.226	0.00975603			0.226	0.763001		0.226	0.843895		0.226	0.00975603
	0.227	0.764092		0.227	0.845011		0.227	0.00950729			0.227	0.764092		0.227	0.845011		0.227	0.00950729
	0.228	0.766917		0.228	0.84564		0.228	0.00940175			0.228	0.766917		0.228	0.84564		0.228	0.00940175
	0.229	0.767666		0.229	0.851581		0.229	0.00940309			0.229	0.767666		0.229	0.851581		0.229	0.00940309
	0.23	0.768114		0.23	0.849565		0.23	0.00906568			0.23	0.768114		0.23	0.849565		0.23	0.00906568
	0.231	0.771535		0.231	0.850465		0.231	0.00909861			0.231	0.771535		0.231	0.850465		0.231	0.00909861
	0.232	0.774087		0.232	0.854975		0.232	0.0090342			0.232	0.774087		0.232	0.854975		0.232	0.0090342
	0.233	0.774893		0.233	0.855777		0.233	0.00887217			0.233	0.774893		0.233	0.855777		0.233	0.00887217
	0.234	0.776667		0.234	0.856872		0.234	0.00849558			0.234	0.776667		0.234	0.856872		0.234	0.00849558
	0.235	0.77746		0.235	0.858227		0.235	0.00843965			0.235	0.77746		0.235	0.858227		0.235	0.00843965
	0.236	0.779144		0.236	0.858899		0.236	0.00837125			0.236	0.779144		0.236	0.858899		0.236	0.00837125
	0.237	0.783618		0.237	0.860168		0.237	0.0085298			0.237	0.783618		0.237	0.860168		0.237	0.0085298
	0.238	0.785477		0.238	0.860601		0.238	0.00840826			0.238	0.785477		0.238	0.860601		0.238	0.00840826
	0.239	0.786333		0.239	0.862726		0.239	0.00838753			0.239	0.786333		0.239	0.862726		0.239	0.00838753
	0.24	0.787223		0.24	0.862824		0.24	0.00820352			0.24	0.787223		0.24	0.862824		0.24	0.00820352
	0.241	0.789067		0.241	0.871768		0.241	0.00823677			0.241	0.789067		0.241	0.871768		0.241	0.00823677
	0.242	0.791058		0.242	0.872733		0.242	0.00819318			0.242	0.791058		0.242	0.872733		0.242	0.00819318
	0.243	0.793152		0.243	0.885818		0.243	0.0080766			0.243	0.793152		0.243	0.885818		0.243	0.0080766
	0.244	0.794184		0.244	0.886762		0.244	0.00802397			0.244	0.794184		0.244	0.886762		0.244	0.00802397
	0.245	0.796084		0.245	0.89151		0.245	0.00779113			0.245	0.796084		0.245	0.89151		0.245	0.00779113
	0.246	0.796877		0.246	0.892117		0.246	0.00772426			0.246	0.796877		0.246	0.892117		0.246	0.00772426
	0.247	0.796513		0.247	0.891879		0.247	0.00753089			0.247	0.796513		0.247	0.891879		0.247	0.00753089
	0.248	0.797096		0.248	0.892746		0.248	0.00730477			0.248	0.797096		0.248	0.892746		0.248	0.00730477
	0.249	0.797686		0.249	0.897397		0.249	0.00738458			0.249	0.797686		0.249	0.897397		0.249	0.00738458
	0.25	0.79861		0.25	0.902536		0.25	0.00712888			0.25	0.79861		0.25	0.902536		0.25	0.00712888
	0.251	0.80025		0.251	0.902341		0.251	0.00722849			0.251	0.80025		0.251	0.902341		0.251	0.00722849
	0.252	0.803075		0.252	0.903208		0.252	0.0071011			0.252	0.803075		0.252	0.903208		0.252	0.0071011
	0.253	0.803874		0.253	0.895695		0.253	0.00692711			0.253	0.803874		0.253	0.895695		0.253	0.00692711
	0.254	0.805611		0.254	0.897224		0.254	0.00693156			0.254	0.805611		0.254	0.897224		0.254	0.00693156
	0.255	0.810361		0.255	0.897224		0.255	0.00677311			0.255	0.810361		0.255	0.897224		0.255	0.00677311
	0.256	0.813907		0.256	0.893245		0.256	0.00672553			0.256	0.813907		0.256	0.893245		0.256	0.00672553
	0.257	0.814468		0.257	0.894969		0.257	0.00666181			0.257	0.814468		0.257	0.894969		0.257	0.00666181
	0.258	0.816522		0.258	0.895988		0.258	0.00668305			0.258	0.816522		0.258	0.895988		0.258	0.00668305
	0.259	0.817704		0.259	0.901614		0.259	0.00646988			0.259	0.817704		0.259	0.901614		0.259	0.00646988
	0.26	0.818434		0.26	0.89834		0.26	0.00653512			0.26	0.818434		0.26	0.89834		0.26	0.00653512
	0.261	0.821635		0.261	0.902612		0.261	0.00667002			0.261	0.821635		0.261	0.902612		0.261	0.00667002
	0.262	0.822344		0.262	0.903631		0.262	0.00655326			0.262	0.822344		0.262	0.903631		0.262	0.00655326
	0.263	0.824134		0.263	0.903902		0.263	0.00642754			0.263	0.824134		0.263	0.903902		0.263	0.00642754
	0.264	0.824746		0.264	0.903837		0.264	0.00628184			0.264	0.824746		0.264	0.903837		0.264	0.00628184
	0.265	0.825802		0.265	0.900975		0.265	0.00609583			0.265	0.825802		0.265	0.900975		0.265	0.00609583
	0.266	0.826539		0.266	0.901387		0.266	0.00623222			0.266	0.826539		0.266	0.901387		0.266	0.00623222
	0.267	0.827483		0.267	0.901874		0.267	0.00632459			0.267	0.827483		0.267	0.901874		0.267	0.00632459
	0.268	0.827994		0.268	0.905561		0.268	0.00608257			0.268	0.827994		0.268	0.905561		0.268	0.00608257
	0.269	0.830229		0.269	0.905441		0.269	0.00602048			0.269	0.830229		0.269	0.905441		0.269	0.00602048
	0.27	0.831072		0.27	0.906385		0.27	0.00586564			0.27	0.831072		0.27	0.906385		0.27	0.00586564
	0.271	0.831844		0.271	0.906775		0.271	0.00594624			0.271	0.831844		0.271	0.906775		0.271	0.00594624
	0.272	0.832364		0.272	0.907306		0.272	0.00563823			0.272	0.832364		0.272	0.907306		0.272	0.00563823
	0.273	0.833913		0.273	0.908032		0.273	0.00573909			0.273	0.833913		0.273	0.908032		0.273	0.00573909
	0.274	0.835546		0.274	0.908976		0.274	0.00554275			0.274	0.835546		0.274	0.908976		0.274	0.00554275
	0.275	0.836333		0.275	0.91715		0.275	0.00568418			0.275	0.836333		0.275	0.91715		0.275	0.00568418
	0.276	0.838268		0.276	0.916933		0.276	0.00557141			0.276	0.838268		0.276	0.916933		0.276	0.00557141
	0.277	0.837785		0.277	0.916771		0.277	0.00543577			0.277	0.837785		0.277	0.916771		0.277	0.00543577
	0.278	0.83834		0.278	0.920695		0.278	0.00534251			0.278	0.83834		0.278	0.920695		0.278	0.00534251
	0.279	0.839102		0.279	0.920402		0.279	0.00525732			0.279	0.839102		0.279	0.920402		0.279	0.00525732
	0.28	0.839719		0.28	0.920467		0.28	0.00527903			0.28	0.839719		0.28	0.920467		0.28	0.00527903
	0.281	0.840478		0.281	0.920782		0.281	0.00497807			0.281	0.840478		0.281	0.920782		0.281	0.00497807
	0.282	0.841986		0.282	0.921389		0.282	0.00505806			0.282	0.841986		0.282	0.921389		0.282	0.00505806
	0.283	0.843522		0.283	0.921974		0.283	0.00502379			0.283	0.843522		0.283	0.921974		0.283	0.00502379
	0.284	0.84752		0.284	0.922896		0.284	0.00488592			0.284	0.84752		0.284	0.922896		0.284	0.00488592
	0.285	0.849216		0.285	0.924132		0.285	0.00486264			0.285	0.849216		0.285	0.924132		0.285	0.00486264
	0.286	0.85195		0.286	0.924761		0.286	0.0048409			0.286	0.85195		0.286	0.924761		0.286	0.0048409
	0.287	0.854649		0.287	0.921703		0.287	0.00500696			0.287	0.854649		0.287	0.921703		0.287	0.00500696
	0.288	0.855373		0.288	0.922527		0.288	0.00477417			0.288	0.855373		0.288	0.922527		0.288	0.00477417
	0.289	0.856938		0.289	0.923254		0.289	0.00470015			0.289	0.856938		0.289	0.923254		0.289	0.00470015
	0.29	0.859013		0.29	0.927113		0.29	0.00468008			0.29	0.859013		0.29	0.927113		0.29	0.00468008
	0.291	0.860794		0.291	0.928371		0.291	0.00456938			0.291	0.860794		0.291	0.928371		0.291	0.00456938
	0.292	0.861032		0.292	0.929314		0.292	0.00448063			0.292	0.861032		0.292	0.929314		0.292	0.00448063
	0.293	0.86139		0.293	0.929628		0.293	0.00444789			0.293	0.86139		0.293	0.929628		0.293	0.00444789
	0.294	0.861945		0.294	0.929845		0.294	0.00462429			0.294	0.861945		0.294	0.929845		0.294	0.00462429
	0.295	0.862387		0.295	0.930062		0.295	0.00425906			0.295	0.862387		0.295	0.930062		0.295	0.00425906
	0.296	0.862647		0.296	0.930355		0.296	0.00431392			0.296	0.862647		0.296	0.930355		0.296	0.00431392
	0.297	0.86302		0.297	0.927298		0.297	0.00408836			0.297	0.86302		0.297	0.927298		0.297	0.00408836
	0.298	0.863456		0.298	0.928241		0.298	0.0043634			0.298	0.863456		0.298	0.928241		0.298	0.0043634
	0.299	0.865096		0.299	0.932436		0.299	0.00421978			0.299	0.865096		0.299	0.932436		0.299	0.00421978
	0.3	0.866604		0.3	0.93287		0.3	0.00423485			0.3	0.866604		0.3	0.93287		0.3	0.00423485
	0.301	0.867011		0.301	0.937087		0.301	0.00422182			0.301	0.867011		0.301	0.937087		0.301	0.00422182
	0.302	0.868582		0.302	0.937185		0.302	0.0040309			0.302	0.868582		0.302	0.937185		0.302	0.0040309
	0.303	0.867685		0.303	0.941576		0.303	0.00400517			0.303	0.867685		0.303	0.941576		0.303	0.00400517
	0.304	0.868174		0.304	0.941142		0.304	0.00402877			0.304	0.868174		0.304	0.941142		0.304	0.00402877
	0.305	0.868604		0.305	0.938182		0.305	0.00388845			0.305	0.868604		0.305	0.938182		0.305	0.00388845
	0.306	0.869187		0.306	0.938714		0.306	0.00403188			0.306	0.869187		0.306	0.938714		0.306	0.00403188
	0.307	0.86972		0.307	0.935006		0.307	0.00403433			0.307	0.86972		0.307	0.935006		0.307	0.00403433
	0.308	0.869062		0.308	0.939223		0.308	0.00407296			0.308	0.869062		0.308	0.939223		0.308	0.00407296
	0.309	0.871648		0.309	0.94034		0.309	0.00385306			0.309	0.871648		0.309	0.94034		0.309	0.00385306
	0.31	0.873253		0.31	0.940437		0.31	0.00380409			0.31	0.873253		0.31	0.940437		0.31	0.00380409
	0.311	0.874824		0.311	0.944752		0.311	0.00365431			0.311	0.874824		0.311	0.944752		0.311	0.00365431
	0.312	0.875279		0.312	0.941283		0.312	0.00373509			0.312	0.875279		0.312	0.941283		0.312	0.00373509
	0.313	0.876912		0.313	0.941521		0.313	0.00370166			0.313	0.876912		0.313	0.941521		0.313	0.00370166
	0.314	0.878567		0.314	0.941955		0.314	0.00374687			0.314	0.878567		0.314	0.941955		0.314	0.00374687
	0.315	0.88222		0.315	0.94666		0.315	0.0036506			0.315	0.88222		0.315	0.94666		0.315	0.0036506
	0.316	0.883621		0.316	0.946953		0.316	0.00364698			0.316	0.883621		0.316	0.946953		0.316	0.00364698
	0.317	0.884286		0.317	0.946931		0.317	0.00357617			0.317	0.884286		0.317	0.946931		0.317	0.00357617
	0.318	0.885619		0.318	0.950672		0.318	0.00359806			0.318	0.885619		0.318	0.950672		0.318	0.00359806
	0.319	0.885885		0.319	0.955182		0.319	0.00349275			0.319	0.885885		0.319	0.955182		0.319	0.00349275
	0.32	0.886327		0.32	0.956103		0.32	0.00353444			0.32	0.886327		0.32	0.956103		0.32	0.00353444
	0.321	0.886622		0.321	0.956222		0.321	0.00350397			0.321	0.886622		0.321	0.956222		0.321	0.00350397
	0.322	0.886951		0.322	0.960516		0.322	0.00353383			0.322	0.886951		0.322	0.960516		0.322	0.00353383
	0.323	0.887324		0.323	0.961264		0.323	0.00339889			0.323	0.887324		0.323	0.961264		0.323	0.00339889
	0.324	0.88792		0.324	0.961144		0.324	0.00331366			0.324	0.88792		0.324	0.961144		0.324	0.00331366
	0.325	0.888255		0.325	0.96122		0.325	0.003377			0.325	0.888255		0.325	0.96122		0.325	0.003377
	0.326	0.888606		0.326	0.965676		0.326	0.00333411			0.326	0.888606		0.326	0.965676		0.326	0.00333411
	0.327	0.889237		0.327	0.965264		0.327	0.00336916			0.327	0.889237		0.327	0.965264		0.327	0.00336916
	0.328	0.88965		0.328	0.96895		0.328	0.0033713			0.328	0.88965		0.328	0.96895		0.328	0.0033713
	0.329	0.889785		0.329	0.969579		0.329	0.00342741			0.329	0.889785		0.329	0.969579		0.329	0.00342741
	0.33	0.890017		0.33	0.970739		0.33	0.00330067			0.33	0.890017		0.33	0.970739		0.33	0.00330067
	0.331	0.892626		0.331	0.967443		0.331	0.00322991			0.331	0.892626		0.331	0.967443		0.331	0.00322991
	0.332	0.894055		0.332	0.967205		0.332	0.00326126			0.332	0.894055		0.332	0.967205		0.332	0.00326126
	0.333	0.894601		0.333	0.963519		0.333	0.00315084			0.333	0.894601		0.333	0.963519		0.333	0.00315084
	0.334	0.894896		0.334	0.963714		0.334	0.00320463			0.334	0.894896		0.334	0.963714		0.334	0.00320463
	0.335	0.895231		0.335	0.964147		0.335	0.00323042			0.335	0.895231		0.335	0.964147		0.335	0.00323042
	0.336	0.895435		0.336	0.964267		0.336	0.00324581			0.336	0.895435		0.336	0.964267		0.336	0.00324581
	0.337	0.895576		0.337	0.960169		0.337	0.00325124			0.337	0.895576		0.337	0.960169		0.337	0.00325124
	0.338	0.896099		0.338	0.959659		0.338	0.00327489			0.338	0.896099		0.338	0.959659		0.338	0.00327489
	0.339	0.89631		0.339	0.960602		0.339	0.00320352			0.339	0.89631		0.339	0.960602		0.339	0.00320352
	0.34	0.896582		0.34	0.960743		0.34	0.0031948			0.34	0.896582		0.34	0.960743		0.34	0.0031948
	0.341	0.896946		0.341	0.960841		0.341	0.00317041			0.341	0.896946		0.341	0.960841		0.341	0.00317041
	0.342	0.897178		0.342	0.962098		0.342	0.00318493			0.342	0.897178		0.342	0.962098		0.342	0.00318493
	0.343	0.897711		0.343	0.962315		0.343	0.00303816			0.343	0.897711		0.343	0.962315		0.343	0.00303816
	0.344	0.899072		0.344	0.962825		0.344	0.00301771			0.344	0.899072		0.344	0.962825		0.344	0.00301771
	0.345	0.899435		0.345	0.963334		0.345	0.00296452			0.345	0.899435		0.345	0.963334		0.345	0.00296452
	0.346	0.901041		0.346	0.963042		0.346	0.00294578			0.346	0.901041		0.346	0.963042		0.346	0.00294578
	0.347	0.901273		0.347	0.963454		0.347	0.0028299			0.347	0.901273		0.347	0.963454		0.347	0.0028299
	0.348	0.901476		0.348	0.96341		0.348	0.00302183			0.348	0.901476		0.348	0.96341		0.348	0.00302183
	0.349	0.901821		0.349	0.963464		0.349	0.0027819			0.349	0.901821		0.349	0.963464		0.349	0.0027819
	0.35	0.902223		0.35	0.963779		0.35	0.00265419			0.35	0.902223		0.35	0.963779		0.35	0.00265419
	0.351	0.902335		0.351	0.963464		0.351	0.00272217			0.351	0.902335		0.351	0.963464		0.351	0.00272217
	0.352	0.904044		0.352	0.96366		0.352	0.00272996			0.352	0.904044		0.352	0.96366		0.352	0.00272996
	0.353	0.90532		0.353	0.963996		0.353	0.00274842			0.353	0.90532		0.353	0.963996		0.353	0.00274842
	0.354	0.905455		0.354	0.975997		0.354	0.00275343			0.354	0.905455		0.354	0.975997		0.354	0.00275343
	0.355	0.905797		0.355	0.980139		0.355	0.00275102			0.355	0.905797		0.355	0.980139		0.355	0.00275102
	0.356	0.906273		0.356	0.980236		0.356	0.00261909			0.356	0.906273		0.356	0.980236		0.356	0.00261909
	0.357	0.907487		0.357	0.976886		0.357	0.00271276			0.357	0.907487		0.357	0.976886		0.357	0.00271276
	0.358	0.907963		0.358	0.977103		0.358	0.00266532			0.358	0.907963		0.358	0.977103		0.358	0.00266532
	0.359	0.90933		0.359	0.977341		0.359	0.00257842			0.359	0.90933		0.359	0.977341		0.359	0.00257842
	0.36	0.909932		0.36	0.973439		0.36	0.00260248			0.36	0.909932		0.36	0.973439		0.36	0.00260248
	0.361	0.911572		0.361	0.973439		0.361	0.00266611			0.361	0.911572		0.361	0.973439		0.361	0.00266611
	0.362	0.912813		0.362	0.973536		0.362	0.00262497			0.362	0.912813		0.362	0.973536		0.362	0.00262497
	0.363	0.913045		0.363	0.974382		0.363	0.00257587			0.363	0.913045		0.363	0.974382		0.363	0.00257587
	0.364	0.913334		0.364	0.974501		0.364	0.00254192			0.364	0.913334		0.364	0.974501		0.364	0.00254192
	0.365	0.9136		0.365	0.978328		0.365	0.00250292			0.365	0.9136		0.365	0.978328		0.365	0.00250292
	0.366	0.913838		0.366	0.973991		0.366	0.00253061			0.366	0.913838		0.366	0.973991		0.366	0.00253061
	0.367	0.914281		0.367	0.979054		0.367	0.00252977			0.367	0.914281		0.367	0.979054		0.367	0.00252977
	0.368	0.915704		0.368	0.980019		0.368	0.00256919			0.368	0.915704		0.368	0.980019		0.368	0.00256919
	0.369	0.916202		0.369	0.980214		0.369	0.00248906			0.369	0.916202		0.369	0.980214		0.369	0.00248906
	0.37	0.916566		0.37	0.979683		0.37	0.00247853			0.37	0.916566		0.37	0.979683		0.37	0.00247853
	0.371	0.917989		0.371	0.98106		0.371	0.00255736			0.371	0.917989		0.371	0.98106		0.371	0.00255736
	0.372	0.918212		0.372	0.980355		0.372	0.00251637			0.372	0.918212		0.372	0.980355		0.372	0.00251637
	0.373	0.918695		0.373	0.980334		0.373	0.00256163			0.373	0.918695		0.373	0.980334		0.373	0.00256163
	0.374	0.91887		0.374	0.980702		0.374	0.00254563			0.374	0.91887		0.374	0.980702		0.374	0.00254563
	0.375	0.9203		0.375	0.984724		0.375	0.00251326			0.375	0.9203		0.375	0.984724		0.375	0.00251326
	0.376	0.920482		0.376	0.988844		0.376	0.00262052			0.376	0.920482		0.376	0.988844		0.376	0.00262052
	0.377	0.920846		0.377	0.996314		0.377	0.00252541			0.377	0.920846		0.377	0.996314		0.377	0.00252541
	0.378	0.921153		0.378	0.996292		0.378	0.00248971			0.378	0.921153		0.378	0.996292		0.378	0.00248971
	0.379	0.922416		0.379	0.996683		0.379	0.00242186			0.379	0.922416		0.379	0.996683		0.379	0.00242186
	0.38	0.921281		0.38	0.996878		0.38	0.00257424			0.38	0.921281		0.38	0.996878		0.38	0.00257424
	0.381	0.924015		0.381	0.995956		0.381	0.00254164			0.381	0.924015		0.381	0.995956		0.381	0.00254164
	0.382	0.924401		0.382	0.995978		0.382	0.00239353			0.382	0.924401		0.382	0.995978		0.382	0.00239353
	0.383	0.924667		0.383	0.995978		0.383	0.0023754			0.383	0.924667		0.383	0.995978		0.383	0.0023754
	0.384	0.925943		0.384	0.995978		0.384	0.00231001			0.384	0.925943		0.384	0.995978		0.384	0.00231001
	0.385	0.926154		0.385	0.996878		0.385	0.00228298			0.385	0.926154		0.385	0.996878		0.385	0.00228298
	0.386	0.927718		0.386	0.997192		0.386	0.0022705			0.386	0.927718		0.386	0.997192		0.386	0.0022705
	0.387	0.927831		0.387	0.997626		0.387	0.00234076			0.387	0.927831		0.387	0.997626		0.387	0.00234076
	0.388	0.930264		0.388	0.998135		0.388	0.00242854			0.388	0.930264		0.388	0.998135		0.388	0.00242854
	0.389	0.930468		0.389	0.998059		0.389	0.00245261			0.389	0.930468		0.389	0.998059		0.389	0.00245261
	0.39	0.9307		0.39	0.998612		0.39	0.00233909			0.39	0.9307		0.39	0.998612		0.39	0.00233909
	0.391	0.930938		0.391	0.998829		0.391	0.00230361			0.391	0.930938		0.391	0.998829		0.391	0.00230361
	0.392	0.93117		0.392	0.999198		0.392	0.00224852			0.392	0.93117		0.392	0.999198		0.392	0.00224852
	0.393	0.932355		0.393	1		0.393	0.00230231			0.393	0.932355		0.393	1		0.393	0.00230231
	0.394	0.932656		0.394	0.996195		0.394	0.00222079			0.394	0.932656		0.394	0.996195		0.394	0.00222079
	0.395	0.933932		0.395	0.996704		0.395	0.00227783			0.395	0.933932		0.395	0.996704		0.395	0.00227783
	0.396	0.932888		0.396	0.989289		0.396	0.00230227			0.396	0.932888		0.396	0.989289		0.396	0.00230227
	0.397	0.933013		0.397	0.989506		0.397	0.00219264			0.397	0.933013		0.397	0.989506		0.397	0.00219264
	0.398	0.933001		0.398	0.989701		0.398	0.0020884			0.398	0.933001		0.398	0.989701		0.398	0.0020884
	0.399	0.933427		0.399	0.990015		0.399	0.00220966			0.399	0.933427		0.399	0.990015		0.399	0.00220966
	0.4	0.933546		0.4	0.989289		0.4	0.00219431			0.4	0.933546		0.4	0.989289		0.4	0.00219431
	0.401	0.933716		0.401	0.985603		0.401	0.00213852			0.401	0.933716		0.401	0.985603		0.401	0.00213852
	0.402	0.933828		0.402	0.98158		0.402	0.00211951			0.402	0.933828		0.402	0.98158		0.402	0.00211951
	0.403	0.935173		0.403	0.980735		0.403	0.00210013			0.403	0.935173		0.403	0.980735		0.403	0.00210013
	0.404	0.935321		0.404	0.981364		0.404	0.00208877			0.404	0.935321		0.404	0.981364		0.404	0.00208877
	0.405	0.935531		0.405	0.98158		0.405	0.00204967			0.405	0.935531		0.405	0.98158		0.405	0.00204967
	0.406	0.935594		0.406	0.981917		0.406	0.0019995			0.406	0.935594		0.406	0.981917		0.406	0.0019995
	0.407	0.935895		0.407	0.981938		0.407	0.00198406			0.407	0.935895		0.407	0.981938		0.407	0.00198406
	0.408	0.936139		0.408	0.9817		0.408	0.0019777			0.408	0.936139		0.408	0.9817		0.408	0.0019777
	0.409	0.936343		0.409	0.981873		0.409	0.00198934			0.409	0.936343		0.409	0.981873		0.409	0.00198934
	0.41	0.936741		0.41	0.981971		0.41	0.00199871			0.41	0.936741		0.41	0.981971		0.41	0.00199871
	0.411	0.938199		0.411	0.977634		0.411	0.0019823			0.411	0.938199		0.411	0.977634		0.411	0.0019823
	0.412	0.938437		0.412	0.977515		0.412	0.00201374			0.412	0.938437		0.412	0.977515		0.412	0.00201374
	0.413	0.938744		0.413	0.977656		0.413	0.00204049			0.413	0.938744		0.413	0.977656		0.413	0.00204049
	0.414	0.938807		0.414	0.97732		0.414	0.00196736			0.414	0.938807		0.414	0.97732		0.414	0.00196736
	0.415	0.939199		0.415	0.977949		0.415	0.00175201			0.415	0.939199		0.415	0.977949		0.415	0.00175201
	0.416	0.939466		0.416	0.974479		0.416	0.00186919			0.416	0.939466		0.416	0.974479		0.416	0.00186919
	0.417	0.939773		0.417	0.974891		0.417	0.00180404			0.417	0.939773		0.417	0.974891		0.417	0.00180404
	0.418	0.943215		0.418	0.975086		0.418	0.00184438			0.418	0.943215		0.418	0.975086		0.418	0.00184438
	0.419	0.944541		0.419	0.97487		0.419	0.00189331			0.419	0.944541		0.419	0.97487		0.419	0.00189331
	0.42	0.944689		0.42	0.97487		0.42	0.00181039			0.42	0.944689		0.42	0.97487		0.42	0.00181039
	0.421	0.944905		0.421	0.978989		0.421	0.00175762			0.421	0.944905		0.421	0.978989		0.421	0.00175762
	0.422	0.945103		0.422	0.978968		0.422	0.00171644			0.422	0.945103		0.422	0.978968		0.422	0.00171644
	0.423	0.945187		0.423	0.980225		0.423	0.00182481			0.423	0.945187		0.423	0.980225		0.423	0.00182481
	0.424	0.945272		0.424	0.98054		0.424	0.00182263			0.424	0.945272		0.424	0.98054		0.424	0.00182263
	0.425	0.945579		0.425	0.980128		0.425	0.00181559			0.425	0.945579		0.425	0.980128		0.425	0.00181559
	0.426	0.946918		0.426	0.976106		0.426	0.00182681			0.426	0.946918		0.426	0.976106		0.426	0.00182681
	0.427	0.947003		0.427	0.976225		0.427	0.00185477			0.427	0.947003		0.427	0.976225		0.427	0.00185477
	0.428	0.947219		0.428	0.976268		0.428	0.00183682			0.428	0.947219		0.428	0.976268		0.428	0.00183682
	0.429	0.947219		0.429	0.976583		0.429	0.00192331			0.429	0.947219		0.429	0.976583		0.429	0.00192331
	0.43	0.947366		0.43	0.980507		0.43	0.0019548			0.43	0.947366		0.43	0.980507		0.43	0.0019548
	0.431	0.94752		0.431	0.9808		0.431	0.00198132			0.431	0.94752		0.431	0.9808		0.431	0.00198132
	0.432	0.948915		0.432	0.984941		0.432	0.00188621			0.432	0.948915		0.432	0.984941		0.432	0.00188621
	0.433	0.950213		0.433	0.985473		0.433	0.00189168			0.433	0.950213		0.433	0.985473		0.433	0.00189168
	0.434	0.950213		0.434	0.985353		0.434	0.00183353			0.434	0.950213		0.434	0.985353		0.434	0.00183353
	0.435	0.950423		0.435	0.985332		0.435	0.00188825			0.435	0.950423		0.435	0.985332		0.435	0.00188825
	0.436	0.95073		0.436	0.984996		0.436	0.00187058			0.436	0.95073		0.436	0.984996		0.436	0.00187058
	0.437	0.950934		0.437	0.988801		0.437	0.0017655			0.437	0.950934		0.437	0.988801		0.437	0.0017655
	0.438	0.951257		0.438	0.992921		0.438	0.0018435			0.438	0.951257		0.438	0.992921		0.438	0.0018435
	0.439	0.951382		0.439	0.988606		0.439	0.00178053			0.439	0.951382		0.439	0.988606		0.439	0.00178053
	0.44	0.952771		0.44	0.996726		0.44	0.00180951			0.44	0.952771		0.44	0.996726		0.44	0.00180951
	0.441	0.953191		0.441	0.996921		0.441	0.00185783			0.441	0.953191		0.441	0.996921		0.441	0.00185783
	0.442	0.953471		0.442	0.997019		0.442	0.00174338			0.442	0.953471		0.442	0.997019		0.442	0.00174338
	0.443	0.95359		0.443	0.993408		0.443	0.00181665			0.443	0.95359		0.443	0.993408		0.443	0.00181665
	0.444	0.953765		0.444	0.99382		0.444	0.00181225			0.444	0.953765		0.444	0.99382		0.444	0.00181225
	0.445	0.954101		0.445	0.993745		0.445	0.0017368			0.445	0.954101		0.445	0.993745		0.445	0.0017368
	0.446	0.954317		0.446	0.989744		0.446	0.00176031			0.446	0.954317		0.446	0.989744		0.446	0.00176031
	0.447	0.954436		0.447	0.990373		0.447	0.00170091			0.447	0.954436		0.447	0.990373		0.447	0.00170091
	0.448	0.954759		0.448	0.990644		0.448	0.00171598			0.448	0.954759		0.448	0.990644		0.448	0.00171598
	0.449	0.955054		0.449	0.990427		0.449	0.00168732			0.449	0.955054		0.449	0.990427		0.449	0.00168732
	0.45	0.954163		0.45	0.990015		0.45	0.00169557			0.45	0.954163		0.45	0.990015		0.45	0.00169557
	0.451	0.954248		0.451	0.994037		0.451	0.00161794			0.451	0.954248		0.451	0.994037		0.451	0.00161794
	0.452	0.954311		0.452	0.993365		0.452	0.00161266			0.452	0.954311		0.452	0.993365		0.452	0.00161266
	0.453	0.954361		0.453	0.993658		0.453	0.00157802			0.453	0.954361		0.453	0.993658		0.453	0.00157802
	0.454	0.953345		0.454	0.993127		0.454	0.00160375			0.454	0.953345		0.454	0.993127		0.454	0.00160375
	0.455	0.953458		0.455	0.989321		0.455	0.00164002			0.455	0.953458		0.455	0.989321		0.455	0.00164002
	0.456	0.955856		0.456	0.98879		0.456	0.0016204			0.456	0.955856		0.456	0.98879		0.456	0.0016204
	0.457	0.956004		0.457	0.989224		0.457	0.00164428			0.457	0.956004		0.457	0.989224		0.457	0.00164428
	0.458	0.956066		0.458	0.989462		0.458	0.00166807			0.458	0.956066		0.458	0.989462		0.458	0.00166807
	0.459	0.956157		0.459	0.989798		0.459	0.00163904			0.459	0.956157		0.459	0.989798		0.459	0.00163904
	0.46	0.957411		0.46	0.989581		0.46	0.00165143			0.46	0.957411		0.46	0.989581		0.46	0.00165143
	0.461	0.957496		0.461	0.989289		0.461	0.00151908			0.461	0.957496		0.461	0.989289		0.461	0.00151908
	0.462	0.957672		0.462	0.989484		0.462	0.00151801			0.462	0.957672		0.462	0.989484		0.462	0.00151801
	0.463	0.958035		0.463	0.99021		0.463	0.0015009			0.463	0.958035		0.463	0.99021		0.463	0.0015009
	0.464	0.958252		0.464	0.986643		0.464	0.00151282			0.464	0.958252		0.464	0.986643		0.464	0.00151282
	0.465	0.959409		0.465	0.986231		0.465	0.00154843			0.465	0.959409		0.465	0.986231		0.465	0.00154843
	0.466	0.960797		0.466	0.985895		0.466	0.0015706			0.466	0.960797		0.466	0.985895		0.466	0.0015706
	0.467	0.961001		0.467	0.986383		0.467	0.00150224			0.467	0.961001		0.467	0.986383		0.467	0.00150224
	0.468	0.961114		0.468	0.9866		0.468	0.0014217			0.468	0.961114		0.468	0.9866		0.468	0.0014217
	0.469	0.961171		0.469	0.986264		0.469	0.00145471			0.469	0.961171		0.469	0.986264		0.469	0.00145471
	0.47	0.961227		0.47	0.986286		0.47	0.00145504			0.47	0.961227		0.47	0.986286		0.47	0.00145504
	0.471	0.961334		0.471	0.986166		0.471	0.00143157			0.471	0.961334		0.471	0.986166		0.471	0.00143157
	0.472	0.961334		0.472	0.986481		0.472	0.00135993			0.472	0.961334		0.472	0.986481		0.472	0.00135993
	0.473	0.96139		0.473	0.98711		0.473	0.00148059			0.473	0.96139		0.473	0.98711		0.473	0.00148059
	0.474	0.960324		0.474	0.983207		0.474	0.0014319			0.474	0.960324		0.474	0.983207		0.474	0.0014319
	0.475	0.960506		0.475	0.98364		0.475	0.0015143			0.475	0.960506		0.475	0.98364		0.475	0.0015143
	0.476	0.960512		0.476	0.983543		0.476	0.00143862			0.476	0.960512		0.476	0.983543		0.476	0.00143862
	0.477	0.960638		0.477	0.98376		0.477	0.00139916			0.477	0.960638		0.477	0.98376		0.477	0.00139916
	0.478	0.960722		0.478	0.98364		0.478	0.00135186			0.478	0.960722		0.478	0.98364		0.478	0.00135186
	0.479	0.960841		0.479	0.983857		0.479	0.0013775			0.479	0.960841		0.479	0.983857		0.479	0.0013775
	0.48	0.962083		0.48	0.983976		0.48	0.00139869			0.48	0.962083		0.48	0.983976		0.48	0.00139869
	0.481	0.962315		0.481	0.983781		0.481	0.00143575			0.481	0.962315		0.481	0.983781		0.481	0.00143575
	0.482	0.962252		0.482	0.983467		0.482	0.00133665			0.482	0.962252		0.482	0.983467		0.482	0.00133665
	0.483	0.961277		0.483	0.983131		0.483	0.00134986			0.483	0.961277		0.483	0.983131		0.483	0.00134986
	0.484	0.961334		0.484	0.978794		0.484	0.00143839			0.484	0.961334		0.484	0.978794		0.484	0.00143839
	0.485	0.961453		0.485	0.978068		0.485	0.00139897			0.485	0.961453		0.485	0.978068		0.485	0.00139897
	0.486	0.961418		0.486	0.978382		0.486	0.0014875			0.486	0.961418		0.486	0.978382		0.486	0.0014875
	0.487	0.960387		0.487	0.978165		0.487	0.00146515			0.487	0.960387		0.487	0.978165		0.487	0.00146515
	0.488	0.960471		0.488	0.981851		0.488	0.00144456			0.488	0.960471		0.488	0.981851		0.488	0.00144456
	0.489	0.9605		0.489	0.981635		0.489	0.00134782			0.489	0.9605		0.489	0.981635		0.489	0.00134782
	0.49	0.960732		0.49	0.98144		0.49	0.00129742			0.49	0.960732		0.49	0.98144		0.49	0.00129742
	0.491	0.960885		0.491	0.980908		0.491	0.00133377			0.491	0.960885		0.491	0.980908		0.491	0.00133377
	0.492	0.961142		0.492	0.981776		0.492	0.00142132			0.492	0.961142		0.492	0.981776		0.492	0.00142132
	0.493	0.961359		0.493	0.980616		0.493	0.00146491			0.493	0.961359		0.493	0.980616		0.493	0.00146491
	0.494	0.96145		0.494	0.983966		0.494	0.00149547			0.494	0.96145		0.494	0.983966		0.494	0.00149547
	0.495	0.961443		0.495	0.983868		0.495	0.00144868			0.495	0.961443		0.495	0.983868		0.495	0.00144868
	0.496	0.961562		0.496	0.987001		0.496	0.00153804			0.496	0.961562		0.496	0.987001		0.496	0.00153804
	0.497	0.961625		0.497	0.986882		0.497	0.0014619			0.497	0.961625		0.497	0.986882		0.497	0.0014619
	0.498	0.961807		0.498	0.990806		0.498	0.00150136			0.498	0.961807		0.498	0.990806		0.498	0.00150136
	0.499	0.961835		0.499	0.986708		0.499	0.00144215			0.499	0.961835		0.499	0.986708		0.499	0.00144215
	0.5	0.962011		0.5	0.987142		0.5	0.00140987			0.5	0.962011		0.5	0.987142		0.5	0.00140987
	0.501	0.962146		0.501	0.986925		0.501	0.00148189			0.501	0.962146		0.501	0.986925		0.501	0.00148189
											0.502	0.962208		0.502	0.986904		0.502	0.00146431
											0.503	0.963428		0.503	0.986416		0.503	0.00147544
											0.504	0.963478		0.504	0.981906		0.504	0.00139642
											0.505	0.963632		0.505	0.981927		0.505	0.00146051
											0.506	0.96366		0.506	0.981732		0.506	0.00147066
											0.507	0.963688		0.507	0.981927		0.507	0.00140788
											0.508	0.963933		0.508	0.981786		0.508	0.00149687
											0.509	0.963842		0.509	0.981765		0.509	0.00147795
											0.51	0.963785		0.51	0.981548		0.51	0.0015258
											0.511	0.963751		0.511	0.981374		0.511	0.00145842
											0.512	0.963848		0.512	0.981515		0.512	0.00152645
											0.513	0.964115		0.513	0.985635		0.513	0.0014626
											0.514	0.964052		0.514	0.985733		0.514	0.00146306
											0.515	0.964052		0.515	0.985613		0.515	0.0014881
											0.516	0.964024		0.516	0.985201		0.516	0.00148972
											0.517	0.964143		0.517	0.985006		0.517	0.00146807
											0.518	0.96408		0.518	0.981103		0.518	0.0013692
											0.519	0.964143		0.519	0.981103		0.519	0.00139758
											0.52	0.964143		0.52	0.981201		0.52	0.00135288
											0.521	0.964199		0.521	0.981613		0.521	0.00148708
											0.522	0.964221		0.522	0.981754		0.522	0.00135079
											0.523	0.964306		0.523	0.982047		0.523	0.00132005
											0.524	0.964397		0.524	0.982654		0.524	0.00131546
											0.525	0.964425		0.525	0.986166		0.525	0.00141261
											0.526	0.964795		0.526	0.986264		0.526	0.00143347
											0.527	0.964879		0.527	0.98183		0.527	0.00150558
											0.528	0.964999		0.528	0.982144		0.528	0.00148462
											0.529	0.96514		0.529	0.982242		0.529	0.00142596
											0.53	0.965083		0.53	0.981613		0.53	0.00133322
											0.531	0.964999		0.531	0.982459		0.531	0.00129774
											0.532	0.963926		0.532	0.982339		0.532	0.00133655
											0.533	0.963948		0.533	0.982773		0.533	0.001437
											0.534	0.96392		0.534	0.982751		0.534	0.0013213
											0.535	0.964039		0.535	0.982535		0.535	0.00138812
											0.536	0.964215		0.536	0.98222		0.536	0.00136656
											0.537	0.964215		0.537	0.982198		0.537	0.00138729
											0.538	0.96434		0.538	0.978393		0.538	0.00135612
											0.539	0.964278		0.539	0.978176		0.539	0.0013501
											0.54	0.964375		0.54	0.978707		0.54	0.00133813
											0.541	0.964522		0.541	0.978588		0.541	0.00131736
											0.542	0.96471		0.542	0.978274		0.542	0.00134407
											0.543	0.964767		0.543	0.974371		0.543	0.0013232
											0.544	0.965958		0.544	0.974393		0.544	0.00130915
											0.545	0.966105		0.545	0.979163		0.545	0.00134258
											0.546	0.96614		0.546	0.981927		0.546	0.00139327
											0.547	0.967366		0.547	0.985809		0.547	0.00142369
											0.548	0.967331		0.548	0.985375		0.548	0.00143292
											0.549	0.967331		0.549	0.985787		0.549	0.00145963
											0.55	0.967548		0.55	0.985765		0.55	0.00140551
											0.551	0.967707		0.551	0.986296		0.551	0.00139447
											0.552	0.967645		0.552	0.985982		0.552	0.00126278
											0.553	0.967673		0.553	0.981982		0.553	0.00136623
											0.554	0.96777		0.554	0.982177		0.554	0.00128564
											0.555	0.967924		0.555	0.982708		0.555	0.00124965
											0.556	0.968168		0.556	0.982318		0.556	0.0014114
											0.557	0.969331		0.557	0.986633		0.557	0.00136382
											0.558	0.969388		0.558	0.986123		0.558	0.00133683
											0.559	0.969422		0.559	0.985711		0.559	0.00138905
											0.56	0.969639		0.56	0.985299		0.56	0.00141771
											0.561	0.969786		0.561	0.985277		0.561	0.0014734
											0.562	0.969968		0.562	0.985592		0.562	0.0015296
											0.563	0.96999		0.563	0.985613		0.563	0.00152395
											0.564	0.970137		0.564	0.98583		0.564	0.00148527
											0.565	0.970159		0.565	0.985733		0.565	0.00145082
											0.566	0.970159		0.566	0.985689		0.566	0.00146069
											0.567	0.97041		0.567	0.981374		0.567	0.0014849
											0.568	0.970466		0.568	0.98106		0.568	0.0013635
											0.569	0.970376		0.569	0.976648		0.569	0.0013865
											0.57	0.970347		0.57	0.976962		0.57	0.00141469
											0.571	0.970501		0.571	0.976669		0.571	0.00142601
											0.572	0.970529		0.572	0.981299		0.572	0.00149687
											0.573	0.970642		0.573	0.981374		0.573	0.00150345
											0.574	0.970586		0.574	0.985592		0.574	0.00144901
											0.575	0.970761		0.575	0.981591		0.575	0.00141738
											0.576	0.969604		0.576	0.981277		0.576	0.00139754
											0.577	0.969542		0.577	0.981179		0.577	0.0013782
											0.578	0.969576		0.578	0.980626		0.578	0.00134249
											0.579	0.969689		0.579	0.976431		0.579	0.00129964
											0.58	0.969752		0.58	0.975921		0.58	0.00135005
											0.581	0.969786		0.581	0.976236		0.581	0.0013909
											0.582	0.969792		0.582	0.975271		0.582	0.00134411
											0.583	0.969764		0.583	0.975585		0.583	0.00134472
											0.584	0.969821		0.584	0.971487		0.584	0.00123087
											0.585	0.970921		0.585	0.975173		0.585	0.0012229
											0.586	0.971046		0.586	0.975607		0.586	0.00118825
											0.587	0.971103		0.587	0.975629		0.587	0.00115176
											0.588	0.971075		0.588	0.975412		0.588	0.0011384
											0.589	0.971137		0.589	0.974859		0.589	0.00119911
											0.59	0.971166		0.59	0.974523		0.59	0.00123926
											0.591	0.971228		0.591	0.974208		0.591	0.00121177
											0.592	0.971347		0.592	0.974089		0.592	0.00126639
											0.593	0.97141		0.593	0.973677		0.593	0.00127284
											0.594	0.971507		0.594	0.973168		0.594	0.00124975
											0.595	0.971598		0.595	0.976951		0.595	0.0013699
											0.596	0.971711		0.596	0.977407		0.596	0.00129361
											0.597	0.972924		0.597	0.97719		0.597	0.00122985
											0.598	0.972931		0.598	0.977645		0.598	0.00130164
											0.599	0.972896		0.599	0.973352		0.599	0.00129245
											0.6	0.972953		0.6	0.972723		0.6	0.00127182
											0.601	0.973009		0.601	0.972073		0.601	0.00115932
											0.602	0.974291		0.602	0.972073		0.602	0.00112987
											0.603	0.974354		0.603	0.972051		0.603	0.00109171
											0.604	0.974467		0.604	0.972192		0.604	0.00106407
											0.605	0.974411		0.605	0.971661		0.605	0.00108137
											0.606	0.974621		0.606	0.971563		0.606	0.00125197
											0.607	0.974683		0.607	0.967563		0.607	0.00116915
											0.608	0.974809		0.608	0.963562		0.608	0.00123435
											0.609	0.974752		0.609	0.963681		0.609	0.00121334
											0.61	0.974809		0.61	0.963996		0.61	0.00127891
											0.611	0.973702		0.611	0.963779		0.611	0.00117258
											0.612	0.97373		0.612	0.96031		0.612	0.00114494
											0.613	0.973667		0.613	0.959442		0.613	0.00112778
											0.614	0.973765		0.614	0.95915		0.614	0.00122285
											0.615	0.974928		0.615	0.959225		0.615	0.00118821
											0.616	0.97605		0.616	0.963367		0.616	0.00120156
											0.617	0.976056		0.617	0.963486		0.617	0.00125035
											0.618	0.976		0.618	0.963584		0.618	0.00120866
											0.619	0.975972		0.619	0.96366		0.619	0.00124668
											0.62	0.976085		0.62	0.966934		0.62	0.00122823
											0.621	0.976119		0.621	0.970739		0.621	0.0012593
											0.622	0.976238		0.622	0.970739		0.622	0.00122814
											0.623	0.977395		0.623	0.97062		0.623	0.00114773
											0.624	0.977486		0.624	0.970425		0.624	0.00119224
											0.625	0.977401		0.625	0.970425		0.625	0.00121446
											0.626	0.97743		0.626	0.970717		0.626	0.00114541
											0.627	0.977486		0.627	0.97062		0.627	0.00118079
											0.628	0.978699		0.628	0.969774		0.628	0.00114448
											0.629	0.978853		0.629	0.969557		0.629	0.0011448
											0.63	0.978916		0.63	0.969243		0.63	0.00106778
											0.631	0.97891		0.631	0.969243		0.631	0.00116484
											0.632	0.978881		0.632	0.969102		0.632	0.00109713
											0.633	0.978881		0.633	0.973005		0.633	0.00115719
											0.634	0.978978		0.634	0.973417		0.634	0.00111897
											0.635	0.978916		0.635	0.969612		0.635	0.0011634
											0.636	0.97895		0.636	0.969612		0.636	0.00118728
											0.637	0.97895		0.637	0.969926		0.637	0.00120986
											0.638	0.97895		0.638	0.969612		0.638	0.0011692
											0.639	0.978978		0.639	0.969807		0.639	0.00118357
											0.64	0.979007		0.64	0.970316		0.64	0.00119243
											0.641	0.979098		0.641	0.970338		0.641	0.00108823
											0.642	0.979223		0.642	0.97075		0.642	0.00111819
											0.643	0.980471		0.643	0.97024		0.643	0.00120272
											0.644	0.980465		0.644	0.969612		0.644	0.00114244
											0.645	0.980436		0.645	0.969612		0.645	0.00118923
											0.646	0.979427		0.646	0.969102		0.646	0.00109036
											0.647	0.979511		0.647	0.968592		0.647	0.00113432
											0.648	0.979421		0.648	0.968614		0.648	0.0012395
											0.649	0.979477		0.649	0.968592		0.649	0.00121172
											0.65	0.979477		0.65	0.96869		0.65	0.00131119
											0.651	0.979505		0.651	0.968831		0.651	0.00129723
											0.652	0.979631		0.652	0.964397		0.652	0.00119173
											0.653	0.979659		0.653	0.964516		0.653	0.00127933
											0.654	0.979511		0.654	0.960201		0.654	0.00126996
											0.655	0.979505		0.655	0.960104		0.655	0.00124353
											0.656	0.979562		0.656	0.959356		0.656	0.001311
											0.657	0.979743		0.657	0.959041		0.657	0.00122359
											0.658	0.979653		0.658	0.958748		0.658	0.00117003
											0.659	0.979834		0.659	0.958217		0.659	0.00120833
											0.66	0.979828		0.66	0.957903		0.66	0.00113868
											0.661	0.979891		0.661	0.957491		0.661	0.00116145
											0.662	0.979913		0.662	0.957296		0.662	0.00114935
											0.663	0.980004		0.663	0.957176		0.663	0.00122535
											0.664	0.980004		0.664	0.952862		0.664	0.00113915
											0.665	0.980054		0.665	0.948861		0.665	0.00114142
											0.666	0.980333		0.666	0.949078		0.666	0.00123922
											0.667	0.980396		0.667	0.949078		0.667	0.00129593
											0.668	0.980402		0.668	0.949316		0.668	0.00127409
											0.669	0.980367		0.669	0.949533		0.669	0.00120411
											0.67	0.98043		0.67	0.949219		0.67	0.001272
											0.671	0.980499		0.671	0.949533		0.671	0.00116117
											0.672	0.980562		0.672	0.949316		0.672	0.00114703
											0.673	0.980687		0.673	0.949316		0.673	0.0011417
											0.674	0.980681		0.674	0.94498		0.674	0.00106769
											0.675	0.980835		0.675	0.944546		0.675	0.0011123
											0.676	0.980919		0.676	0.94447		0.676	0.00113609
											0.677	0.980919		0.677	0.944373		0.677	0.00111981
											0.678	0.980891		0.678	0.944373		0.678	0.00118403
											0.679	0.980891		0.679	0.943354		0.679	0.00115092
											0.68	0.98101		0.68	0.943495		0.68	0.00111652
											0.681	0.981032		0.681	0.946866		0.681	0.00109713
											0.682	0.98106		0.682	0.947278		0.682	0.0010598
											0.683	0.982314		0.683	0.947278		0.683	0.00117815
											0.684	0.982286		0.684	0.947376		0.684	0.00109217
											0.685	0.982349		0.685	0.947593		0.685	0.00107432
											0.686	0.98223		0.686	0.94769		0.686	0.00106657
											0.687	0.982258		0.687	0.94769		0.687	0.00112129
											0.688	0.982167		0.688	0.947473		0.688	0.00110608
											0.689	0.982252		0.689	0.947376		0.689	0.00112936
											0.69	0.981117		0.69	0.947452		0.69	0.00108517
											0.691	0.980963		0.691	0.94769		0.691	0.00116099
											0.692	0.980929		0.692	0.947571		0.692	0.00119535
											0.693	0.981104		0.693	0.947473		0.693	0.00120843
											0.694	0.981195		0.694	0.950964		0.694	0.00122702
											0.695	0.981314		0.695	0.951235		0.695	0.00121909
											0.696	0.981377		0.696	0.951138		0.696	0.00125016
											0.697	0.981496		0.697	0.951669		0.697	0.00122308
											0.698	0.980424		0.698	0.951355		0.698	0.0011966
											0.699	0.980418		0.699	0.954943		0.699	0.00116869
											0.7	0.98048		0.7	0.954965		0.7	0.0012305
											0.701	0.980508		0.701	0.955258		0.701	0.00123857
											0.702	0.979464		0.702	0.95516		0.702	0.00119646
											0.703	0.979521		0.703	0.95477		0.703	0.00126278
											0.704	0.979549		0.704	0.953826		0.704	0.00122767
											0.705	0.97969		0.705	0.953198		0.705	0.00128921
											0.706	0.979747		0.706	0.9531		0.706	0.00121065
											0.707	0.979684		0.707	0.953078		0.707	0.00119818
											0.708	0.979656		0.708	0.952905		0.708	0.00118853
											0.709	0.980784		0.709	0.952591		0.709	0.00125471
											0.71	0.980875		0.71	0.952276		0.71	0.00126551
											0.711	0.980932		0.711	0.951333		0.711	0.00124195
											0.712	0.980904		0.712	0.950823		0.712	0.00128476
											0.713	0.979775		0.713	0.950433		0.713	0.00125981
											0.714	0.979769		0.714	0.950336		0.714	0.0012343
											0.715	0.979859		0.715	0.950097		0.715	0.00113868
											0.716	0.979916		0.716	0.950097		0.716	0.00108883
											0.717	0.979972		0.717	0.949349		0.717	0.00107997
											0.718	0.979972		0.718	0.949544		0.718	0.00114541
											0.719	0.97991		0.719	0.948839		0.719	0.00119025
											0.72	0.97991		0.72	0.94872		0.72	0.00119572
											0.721	0.980063		0.721	0.948839		0.721	0.00116493
											0.722	0.980182		0.722	0.948427		0.722	0.00123755
											0.723	0.980154		0.723	0.948211		0.723	0.00122846
											0.724	0.979026		0.724	0.947918		0.724	0.00120717
											0.725	0.979201		0.725	0.947311		0.725	0.00121102
											0.726	0.979173		0.726	0.942877		0.726	0.00115329
											0.727	0.978016		0.727	0.942898		0.727	0.00105136
											0.728	0.978044		0.728	0.942801		0.728	0.00107562
											0.729	0.977981		0.729	0.943744		0.729	0.00109634
											0.73	0.977919		0.73	0.943332		0.73	0.00110418
											0.731	0.977856		0.731	0.939429		0.731	0.00105071
											0.732	0.9778		0.732	0.939429		0.732	0.000954861
											0.733	0.9778		0.733	0.93892		0.733	0.000998637
											0.734	0.977828		0.734	0.938529		0.734	0.000988991
											0.735	0.977828		0.735	0.937998		0.735	0.000792046
											0.736	0.977856		0.736	0.942118		0.736	0.000779294
											0.737	0.977884		0.737	0.941684		0.737	0.000858684
											0.738	0.977925		0.738	0.942215		0.738	0.000858127
											0.739	0.9778		0.739	0.941803		0.739	0.000763295
											0.74	0.977884		0.74	0.937564		0.74	0.000854325
											0.741	0.977856		0.741	0.93686		0.741	0.00086193
											0.742	0.977696		0.742	0.936686		0.742	0.000883447
											0.743	0.977696		0.743	0.936155		0.743	0.00087037
											0.744	0.977759		0.744	0.935938		0.744	0.000986441
											0.745	0.977822		0.745	0.935429		0.745	0.00099502
											0.746	0.977856		0.746	0.934919		0.746	0.000957829
											0.747	0.9778		0.747	0.935136		0.747	0.00103152
											0.748	0.977834		0.748	0.935038		0.748	0.000928289
											0.749	0.976734		0.749	0.935255		0.749	0.000838975
											0.75	0.976643		0.75	0.934214		0.75	0.000837399
											0.751	0.976649		0.751	0.93467		0.751	0.000915212
											0.752	0.976552		0.752	0.934475		0.752	0.000878995
											0.753	0.97658		0.753	0.934691		0.753	0.000883632
											0.754	0.976727		0.754	0.934713		0.754	0.00089708
											0.755	0.976818		0.755	0.934518		0.755	0.000819406
											0.756	0.97679		0.756	0.933694		0.756	0.000904732
											0.757	0.976847		0.757	0.933282		0.757	0.000887435
											0.758	0.977091		0.758	0.929065		0.758	0.000860446
											0.759	0.977119		0.759	0.936871		0.759	0.000837677
											0.76	0.977232		0.76	0.936361		0.76	0.000874775
											0.761	0.977295		0.761	0.936144		0.761	0.00089722
											0.762	0.977295		0.762	0.93222		0.762	0.00087357
											0.763	0.977295		0.763	0.93222		0.763	0.000892814
											0.764	0.977351		0.764	0.93222		0.764	0.000892026
											0.765	0.977232		0.765	0.932122		0.765	0.000907468
											0.766	0.977176		0.766	0.927688		0.766	0.000944473
											0.767	0.975991		0.767	0.9281		0.767	0.000950131
											0.768	0.975962		0.768	0.927981		0.768	0.000838002
											0.769	0.974834		0.769	0.928002		0.769	0.000888733
											0.77	0.974862		0.77	0.928436		0.77	0.00081936
											0.771	0.974834		0.771	0.928241		0.771	0.000813656
											0.772	0.974737		0.772	0.92836		0.772	0.000911456
											0.773	0.97358		0.773	0.924598		0.773	0.000913867
											0.774	0.973551		0.774	0.9245		0.774	0.000920591
											0.775	0.973489		0.775	0.924934		0.775	0.00090144
											0.776	0.973545		0.776	0.928642		0.776	0.000906726
											0.777	0.973545		0.777	0.928739		0.777	0.000943871
											0.778	0.973517		0.778	0.929032		0.778	0.000906541
											0.779	0.97374		0.779	0.932111		0.779	0.000995947
											0.78	0.973746		0.78	0.932426		0.78	0.000948461
											0.781	0.973837		0.781	0.932014		0.781	0.000956762
											0.782	0.973718		0.782	0.931699		0.782	0.00092087
											0.783	0.973718		0.783	0.931504		0.783	0.0010272
											0.784	0.973809		0.784	0.93119		0.784	0.000966779
											0.785	0.973899		0.785	0.93107		0.785	0.000997014
											0.786	0.973928		0.786	0.931287		0.786	0.00108109
											0.787	0.97411		0.787	0.931287		0.787	0.000959637
											0.788	0.975329		0.788	0.930875		0.788	0.00103801
											0.789	0.975301		0.789	0.930366		0.789	0.000983519
											0.79	0.975301		0.79	0.930095		0.79	0.00111814
											0.791	0.975301		0.791	0.929563		0.791	0.00109713
											0.792	0.975357		0.792	0.929704		0.792	0.00107297
											0.793	0.975329		0.793	0.929824		0.793	0.00112927
											0.794	0.975476		0.794	0.929531		0.794	0.00106143
											0.795	0.97542		0.795	0.929628		0.795	0.000984076
											0.796	0.975448		0.796	0.929314		0.796	0.00104937
											0.797	0.975505		0.797	0.928805		0.797	0.000995066
											0.798	0.975539		0.798	0.928393		0.798	0.000985281
											0.799	0.97547		0.799	0.927959		0.799	0.00102178
											0.8	0.97542		0.8	0.928154		0.8	0.00097545
											0.801	0.976674		0.801	0.92772		0.801	0.000892768
											0.802	0.976793		0.802	0.92784		0.802	0.000995762
											0.803	0.976941		0.803	0.927644		0.803	0.000966732
											0.804	0.976787		0.804	0.927644		0.804	0.000997338
											0.805	0.976724		0.805	0.931135		0.805	0.00110284
											0.806	0.976724		0.806	0.935038		0.806	0.00104357
											0.807	0.976605		0.807	0.935255		0.807	0.000927779
											0.808	0.976605		0.808	0.935786		0.808	0.000969886
											0.809	0.97652		0.809	0.935277		0.809	0.00100893
											0.81	0.97664		0.81	0.935689		0.81	0.000975961
											0.811	0.976759		0.811	0.93506		0.811	0.000970257
											0.812	0.976731		0.812	0.934962		0.812	0.000978279
											0.813	0.976731		0.813	0.934453		0.813	0.000903063
											0.814	0.97563		0.814	0.934789		0.814	0.000910714
											0.815	0.975658		0.815	0.931103		0.815	0.000938399
											0.816	0.975624		0.816	0.930788		0.816	0.00092931
											0.817	0.97568		0.817	0.931125		0.817	0.000876537
											0.818	0.975828		0.818	0.930713		0.818	0.00089875
											0.819	0.975821		0.819	0.93081		0.819	0.000913172
											0.82	0.975884		0.82	0.930615		0.82	0.000944891
											0.821	0.97594		0.821	0.929769		0.821	0.000948972
											0.822	0.976038		0.822	0.929238		0.822	0.000896941
											0.823	0.976038		0.823	0.929574		0.823	0.000900605
											0.824	0.977195		0.824	0.929574		0.824	0.000900466
											0.825	0.977223		0.825	0.929065		0.825	0.000923142
											0.826	0.977195		0.826	0.924728		0.826	0.000902877
											0.827	0.978267		0.827	0.925064		0.827	0.000925321
											0.828	0.978204		0.828	0.92475		0.828	0.00095449
											0.829	0.978351		0.829	0.925064		0.829	0.000982777
											0.83	0.978295		0.83	0.925043		0.83	0.000875842
											0.831	0.979424		0.831	0.924826		0.831	0.000950919
											0.832	0.979402		0.832	0.924706		0.832	0.000878763
											0.833	0.979618		0.833	0.920272		0.833	0.000812172
											0.834	0.979471		0.834	0.919958		0.834	0.000875935
											0.835	0.979527		0.835	0.919936		0.835	0.000992052
											0.836	0.979606		0.836	0.92437		0.836	0.00101997
											0.837	0.980819		0.837	0.924663		0.837	0.000944844
											0.838	0.980784		0.838	0.924663		0.838	0.00089555
											0.839	0.980687		0.839	0.924013		0.839	0.000932138
											0.84	0.980603		0.84	0.923893		0.84	0.000894345
											0.841	0.980693		0.841	0.927699		0.841	0.00091971
											0.842	0.980659		0.842	0.927384		0.842	0.000913775
											0.843	0.980715		0.843	0.927579		0.843	0.00090821
											0.844	0.980681		0.844	0.92656		0.844	0.00085094
											0.845	0.980681		0.845	0.927113		0.845	0.000815233
											0.846	0.98181		0.846	0.926799		0.846	0.000904871
											0.847	0.981929		0.847	0.922798		0.847	0.000841804
											0.848	0.981907		0.848	0.922679		0.848	0.000844633
											0.849	0.982054		0.849	0.92282		0.849	0.00075787
											0.85	0.981969		0.85	0.922603		0.85	0.000925507
											0.851	0.98185		0.851	0.922072		0.851	0.000944566
											0.852	0.98185		0.852	0.921996		0.852	0.000915212
											0.853	0.982004		0.853	0.921682		0.853	0.000888502
											0.854	0.983133		0.854	0.921877		0.854	0.000904871
											0.855	0.983189		0.855	0.921779		0.855	0.000863368
											0.856	0.983189		0.856	0.921779		0.856	0.000947163
											0.857	0.983189		0.857	0.921248		0.857	0.000975172
											0.858	0.983245		0.858	0.920934		0.858	0.000997709
											0.859	0.983274		0.859	0.920717		0.859	0.000941645
											0.86	0.983148		0.86	0.920522		0.86	0.000906448
											0.861	0.983239		0.861	0.919893		0.861	0.000880804
											0.862	0.983352		0.862	0.919893		0.862	0.000987878
											0.863	0.983415		0.863	0.920012		0.863	0.000955232
											0.864	0.983443		0.864	0.920858		0.864	0.000856551
											0.865	0.982252		0.865	0.920836		0.865	0.000869628
											0.866	0.982252		0.866	0.92115		0.866	0.000880433
											0.867	0.982252		0.867	0.92115		0.867	0.000915444
											0.868	0.98228		0.868	0.921389		0.868	0.000889104
											0.869	0.982314		0.869	0.921075		0.869	0.000930144
											0.87	0.982371		0.87	0.921194		0.87	0.00094758
											0.871	0.982314		0.871	0.920641		0.871	0.000990475
											0.872	0.982433		0.872	0.920543		0.872	0.00100184
											0.873	0.98249		0.873	0.920153		0.873	0.000919757
											0.874	0.982524		0.874	0.923937		0.874	0.00100402
											0.875	0.982524		0.875	0.919622		0.875	0.000942479
											0.876	0.982559		0.876	0.919112		0.876	0.000837028
											0.877	0.982678		0.877	0.918917		0.877	0.000886137
											0.878	0.982706		0.878	0.918169		0.878	0.00083355
											0.879	0.982769		0.879	0.918462		0.879	0.000800625
											0.88	0.981452		0.88	0.917855		0.88	0.000851774
											0.881	0.981424		0.881	0.91715		0.881	0.000905567
											0.882	0.981333		0.882	0.917443		0.882	0.000905196
											0.883	0.981305		0.883	0.917464		0.883	0.000908627
											0.884	0.981361		0.884	0.917584		0.884	0.000901022
											0.885	0.982603		0.885	0.917367		0.885	0.000848853
											0.886	0.982631		0.886	0.92127		0.886	0.000818757
											0.887	0.983788		0.887	0.921562		0.887	0.000825574
											0.888	0.983788		0.888	0.921367		0.888	0.000963533
											0.889	0.98376		0.889	0.92115		0.889	0.000881592
											0.89	0.983641		0.89	0.921248		0.89	0.000851867
											0.891	0.984741		0.891	0.921346		0.891	0.000763852
											0.892	0.984741		0.892	0.921758		0.892	0.000781427
											0.893	0.98486		0.893	0.921779		0.893	0.000828959
											0.894	0.984973		0.894	0.921996		0.894	0.000948832
											0.895	0.984945		0.895	0.921584		0.895	0.000914146
											0.896	0.984979		0.896	0.921606		0.896	0.000971323
											0.897	0.984973		0.897	0.921606		0.897	0.000915212
											0.898	0.985058		0.898	0.921313		0.898	0.00101867
											0.899	0.985149		0.899	0.92102		0.899	0.000978465
											0.9	0.98533		0.9	0.921194		0.9	0.00094336
											0.901	0.985387		0.901	0.92076		0.901	0.000906216
											0.902	0.985478		0.902	0.920565		0.902	0.00084607
											0.903	0.986635		0.903	0.919936		0.903	0.00077257
											0.904	0.986635		0.904	0.919719		0.904	0.000791165
											0.905	0.986606		0.905	0.915502		0.905	0.000737326
											0.906	0.986572		0.906	0.915405		0.906	0.00070199
											0.907	0.986544		0.907	0.91509		0.907	0.00066517
											0.908	0.9866		0.908	0.914895		0.908	0.000734776
											0.909	0.986572		0.909	0.914364		0.909	0.000692577
											0.91	0.985381		0.91	0.913735		0.91	0.000701619
											0.911	0.985562		0.911	0.91354		0.911	0.000686641
											0.912	0.985619		0.912	0.913323		0.912	0.000724017
											0.913	0.985619		0.913	0.913345		0.913	0.000734544
											0.914	0.985619		0.914	0.913225		0.914	0.000745488
											0.915	0.98571		0.915	0.912738		0.915	0.00080466
											0.916	0.985703		0.916	0.912521		0.916	0.00085924
											0.917	0.985703		0.917	0.91213		0.917	0.000819128
											0.918	0.98576		0.918	0.911404		0.918	0.000761579
											0.919	0.985788		0.919	0.911404		0.919	0.000740944
											0.92	0.985885		0.92	0.911664		0.92	0.000771086
											0.921	0.985948		0.921	0.90774		0.921	0.000756432
											0.922	0.985885		0.922	0.906894		0.922	0.000683024
											0.923	0.985942		0.923	0.907187		0.923	0.000717201
											0.924	0.985879		0.924	0.907143		0.924	0.000799559
											0.925	0.985998		0.925	0.907263		0.925	0.000723183
											0.926	0.985964		0.926	0.907263		0.926	0.000728655
											0.927	0.985901		0.927	0.906656		0.927	0.000745395
											0.928	0.987064		0.928	0.906872		0.928	0.000758658
											0.929	0.98703		0.929	0.906146		0.929	0.000806978
											0.93	0.988277		0.93	0.906048		0.93	0.000805958
											0.931	0.988277		0.931	0.901853		0.931	0.000758287
											0.932	0.988362		0.932	0.90195		0.932	0.000765938
											0.933	0.988368		0.933	0.901224		0.933	0.00081194
											0.934	0.988453		0.934	0.901105		0.934	0.000833782
											0.935	0.98855		0.935	0.901105		0.935	0.00082256
											0.936	0.988522		0.936	0.901105		0.936	0.000833411
											0.937	0.988397		0.937	0.900866		0.937	0.000814444
											0.938	0.988522		0.938	0.896551		0.938	0.000774054
											0.939	0.988522		0.939	0.896237		0.939	0.000781288
											0.94	0.988403		0.94	0.896671		0.94	0.000736677
											0.941	0.988318		0.941	0.896768		0.941	0.000775445
											0.942	0.988221		0.942	0.896649		0.942	0.000785369
											0.943	0.988193		0.943	0.900454		0.943	0.000770158
											0.944	0.988193		0.944	0.901061		0.944	0.000801785
											0.945	0.988193		0.945	0.901181		0.945	0.000783143
											0.946	0.988187		0.946	0.901614		0.946	0.000792
											0.947	0.98818		0.947	0.901517		0.947	0.000766588
											0.948	0.988152		0.948	0.900888		0.948	0.000779016
											0.949	0.988089		0.949	0.901126		0.949	0.00076246
											0.95	0.988146		0.95	0.900519		0.95	0.000857756
											0.951	0.988237		0.951	0.899988		0.951	0.000793298
											0.952	0.9894		0.952	0.896302		0.952	0.000792649
											0.953	0.989428		0.953	0.89589		0.953	0.000751609
											0.954	0.989309		0.954	0.895771		0.954	0.0008182
											0.955	0.989434		0.955	0.895456		0.955	0.000789542
											0.956	0.989463		0.956	0.895532		0.956	0.000822606
											0.957	0.989519		0.957	0.899435		0.957	0.000751516
											0.958	0.9894		0.958	0.89924		0.958	0.000877743
											0.959	0.988187		0.959	0.899164		0.959	0.000827846
											0.96	0.988124		0.96	0.899457		0.96	0.00083253
											0.961	0.988096		0.961	0.899142		0.961	0.000722719
											0.962	0.988124		0.962	0.899457		0.962	0.000741964
											0.963	0.988124		0.963	0.899142		0.963	0.000749754
											0.964	0.988249		0.964	0.898806		0.964	0.000800115
											0.965	0.988187		0.965	0.898514		0.965	0.000832391
											0.966	0.988249		0.966	0.898221		0.966	0.000893974
											0.967	0.988221		0.967	0.894437		0.967	0.000878531
											0.968	0.988368		0.968	0.893906		0.968	0.000853351
											0.969	0.988403		0.969	0.893906		0.969	0.000870648
											0.97	0.988403		0.97	0.893613		0.97	0.000828495
											0.971	0.988312		0.971	0.892713		0.971	0.000851867
											0.972	0.988368		0.972	0.888377		0.972	0.00082664
											0.973	0.988459		0.973	0.888063		0.973	0.000887945
											0.974	0.988585		0.974	0.887629		0.974	0.000824832
											0.975	0.988557		0.975	0.886686		0.975	0.000949203
											0.976	0.988585		0.976	0.886274		0.976	0.000902599
											0.977	0.989629		0.977	0.886176		0.977	0.00088827
											0.978	0.989453		0.978	0.886079		0.978	0.000930422
											0.979	0.989271		0.979	0.882588		0.979	0.000884189
											0.98	0.990337		0.98	0.882588		0.98	0.000904639
											0.981	0.990275		0.981	0.882924		0.981	0.000888733
											0.982	0.990155		0.982	0.882729		0.982	0.000829423
											0.983	0.990372		0.983	0.882848		0.983	0.000868886
											0.984	0.990287		0.984	0.882848		0.984	0.000851357
											0.985	0.990259		0.985	0.882945		0.985	0.000826965
											0.986	0.990203		0.986	0.883477		0.986	0.000813146
											0.987	0.990162		0.987	0.883574		0.987	0.000812775
											0.988	0.990134		0.988	0.883379		0.988	0.000825806
											0.989	0.990218		0.989	0.878967		0.989	0.000806004
											0.99	0.990281		0.99	0.878847		0.99	0.000857988
											0.991	0.990281		0.991	0.878457		0.991	0.000839857
											0.992	0.990428		0.992	0.878891		0.992	0.000882473
											0.993	0.990394		0.993	0.878771		0.993	0.000941135
											0.994	0.989293		0.994	0.878023		0.994	0.000870694
											0.995	0.990394		0.995	0.877611		0.995	0.00086615
											0.996	0.990513		0.996	0.877752		0.996	0.000894484
											0.997	0.990478		0.997	0.87785		0.997	0.000922446
											0.998	0.990604		0.998	0.877872		0.998	0.000841619
											0.999	0.990632		0.999	0.877557		0.999	0.000768953
											1	0.990519		1	0.873752		1	0.000789496
											1.001	0.990491		1.001	0.873774		1.001	0.00081936
											1.002	0.990491		1.002	0.873654		1.002	0.000816902
											1.003	0.989328		1.003	0.873459		1.003	0.000792
											1.004	0.989356		1.004	0.873459		1.004	0.000818803
											1.005	0.989322		1.005	0.873145		1.005	0.000751006
											1.006	0.989378		1.006	0.87295		1.006	0.000756015
											1.007	0.989434		1.007	0.873091		1.007	0.000765011
											1.008	0.98956		1.008	0.873524		1.008	0.000773544
											1.009	0.98956		1.009	0.873741		1.009	0.000803871
											1.01	0.989685		1.01	0.873665		1.01	0.00086448
											1.011	0.989685		1.011	0.873372		1.011	0.000825759
											1.012	0.989742		1.012	0.873177		1.012	0.000872364
											1.013	0.989742		1.013	0.873058		1.013	0.000807117
											1.014	0.989804		1.014	0.868624		1.014	0.000726197
											1.015	0.989986		1.015	0.868526		1.015	0.000807303
											1.016	0.990996		1.016	0.867995		1.016	0.000841248
											1.017	0.990961		1.017	0.867898		1.017	0.00088405
											1.018	0.990842		1.018	0.867898		1.018	0.000760466
											1.019	0.990808		1.019	0.867193		1.019	0.000669344
											1.02	0.990808		1.02	0.8669		1.02	0.000694293
											1.021	0.990717		1.021	0.866998		1.021	0.000694803
											1.022	0.990779		1.022	0.867431		1.022	0.000719983
											1.023	0.990808		1.023	0.867117		1.023	0.000791768
											1.024	0.990717		1.024	0.866293		1.024	0.000697121
											1.025	0.990745		1.025	0.866		1.025	0.000714882
											1.026	0.990626		1.026	0.866022		1.026	0.0008246
											1.027	0.990688		1.027	0.869827		1.027	0.000787687
											1.028	0.99087		1.028	0.869177		1.028	0.000730788
											1.029	0.990842		1.029	0.868646		1.029	0.000753325
											1.03	0.990695		1.03	0.864309		1.03	0.000806097
											1.031	0.990757		1.031	0.863756		1.031	0.000822513
											1.032	0.991886		1.032	0.863734		1.032	0.000758426
											1.033	0.990757		1.033	0.859658		1.033	0.000802109
											1.034	0.990786		1.034	0.863366		1.034	0.000809251
											1.035	0.990905		1.035	0.863604		1.035	0.000890217
											1.036	0.992068		1.036	0.863312		1.036	0.00089977
											1.037	0.99209		1.037	0.863312		1.037	0.000833457
											1.038	0.991999		1.038	0.862997		1.038	0.000903573
											1.039	0.993128		1.039	0.862683		1.039	0.000868979
											1.04	0.993247		1.04	0.862585		1.04	0.000877047
											1.041	0.993184		1.041	0.859311		1.041	0.000897359
											1.042	0.99315		1.042	0.859018		1.042	0.000971509
											1.043	0.993093		1.043	0.858704		1.043	0.000836518
											1.044	0.993128		1.044	0.854411		1.044	0.000870092
											1.045	0.993156		1.045	0.849901		1.045	0.000833318
											1.046	0.993247		1.046	0.850313		1.046	0.000804613
											1.047	0.993247		1.047	0.849901		1.047	0.000738764
											1.048	0.993247		1.048	0.849706		1.048	0.000789913
											1.049	0.993309		1.049	0.849803		1.049	0.000878949
											1.05	0.993253		1.05	0.845705		1.05	0.000763805
											1.051	0.993225		1.051	0.845293		1.051	0.000698605
											1.052	0.993168		1.052	0.844686		1.052	0.000781798
											1.053	0.992033		1.053	0.840707		1.053	0.000724342
											1.054	0.992033		1.054	0.840415		1.054	0.000797008
											1.055	0.993225		1.055	0.840295		1.055	0.000787409
											1.056	0.99314		1.056	0.8401		1.056	0.000748781
											1.057	0.993225		1.057	0.836176		1.057	0.000729165
											1.058	0.993134		1.058	0.832175		1.058	0.000675465
											1.059	0.993197		1.059	0.831807		1.059	0.000708946
											1.06	0.99314		1.06	0.832359		1.06	0.000717433
											1.061	0.99314		1.061	0.83185		1.061	0.000632478
											1.062	0.993231		1.062	0.832381		1.062	0.000774378
											1.063	0.993146		1.063	0.832067		1.063	0.000722534
											1.064	0.993175		1.064	0.831872		1.064	0.000679871
											1.065	0.993266		1.065	0.831796		1.065	0.000726104
											1.066	0.993385		1.066	0.831698		1.066	0.000716691
											1.067	0.992291		1.067	0.827578		1.067	0.000709642
											1.068	0.993385		1.068	0.827383		1.068	0.000736724
											1.069	0.993322		1.069	0.827286		1.069	0.00079469
											1.07	0.993281		1.07	0.826874		1.07	0.000764408
											1.071	0.993344		1.071	0.827188		1.071	0.000741361
											1.072	0.99335		1.072	0.826462		1.072	0.000716459
											1.073	0.993463		1.073	0.826679		1.073	0.00078458
											1.074	0.993435		1.074	0.826657		1.074	0.000738718
											1.075	0.993548		1.075	0.827307		1.075	0.000715949
											1.076	0.993632		1.076	0.82709		1.076	0.00076362
											1.077	0.993689		1.077	0.826679		1.077	0.000807952
											1.078	0.993821		1.078	0.826364		1.078	0.000734822
											1.079	0.994977		1.079	0.826169		1.079	0.000758472
											1.08	0.995006		1.08	0.826071		1.08	0.000857478
											1.081	0.994977		1.081	0.826093		1.081	0.000740804
											1.082	0.995006		1.082	0.825898		1.082	0.000725965
											1.083	0.993849		1.083	0.825681		1.083	0.000672497
											1.084	0.993849		1.084	0.821442		1.084	0.000730231
											1.085	0.993792		1.085	0.821583		1.085	0.000711543
											1.086	0.993821		1.086	0.822114		1.086	0.00074405
											1.087	0.993911		1.087	0.821897		1.087	0.000844216
											1.088	0.994093		1.088	0.826017		1.088	0.000872828
											1.089	0.993996		1.089	0.8258		1.089	0.000864527
											1.09	0.993968		1.09	0.826093		1.09	0.000869025
											1.091	0.994031		1.091	0.825779		1.091	0.000799698
											1.092	0.994156		1.092	0.825779		1.092	0.000801089
											1.093	0.9941		1.093	0.825247		1.093	0.000876676
											1.094	0.994225		1.094	0.825128		1.094	0.000787177
											1.095	0.994134		1.095	0.824814		1.095	0.000762785
											1.096	0.994106		1.096	0.824597		1.096	0.000836193
											1.097	0.994078		1.097	0.824163		1.097	0.000718174
											1.098	0.994203		1.098	0.823654		1.098	0.000763805
											1.099	0.994231		1.099	0.823751		1.099	0.00077141
											1.1	0.994175		1.1	0.823654		1.1	0.000755829
											1.101	0.99414		1.101	0.823144		1.101	0.000765753
											1.102	0.994112		1.102	0.823459		1.102	0.000767701
											1.103	0.99414		1.103	0.823242		1.103	0.000806746
											1.104	0.994203		1.104	0.823242		1.104	0.000714836
											1.105	0.994175		1.105	0.822711		1.105	0.000789403
											1.106	0.994118		1.106	0.822711		1.106	0.00076617
											1.107	0.994147		1.107	0.822277		1.107	0.000732225
											1.108	0.994021		1.108	0.821529		1.108	0.000718082
											1.109	0.99409		1.109	0.821355		1.109	0.00082664
											1.11	0.994118		1.11	0.825161		1.11	0.000787084
											1.111	0.994181		1.111	0.825161		1.111	0.00080517
											1.112	0.9943		1.112	0.82528		1.112	0.000755783
											1.113	0.994244		1.113	0.825182		1.113	0.000809575
											1.114	0.994181		1.114	0.82528		1.114	0.000788197
											1.115	0.994125		1.115	0.825594		1.115	0.000841572
											1.116	0.994118		1.116	0.825378		1.116	0.000708019
											1.117	0.994216		1.117	0.825475		1.117	0.000675187
											1.118	0.994216		1.118	0.824966		1.118	0.000658075
											1.119	0.994306		1.119	0.824966		1.119	0.00064625
											1.12	0.994306		1.12	0.828793		1.12	0.000657844
											1.121	0.9942		1.121	0.829085		1.121	0.000643004
											1.122	0.994172		1.122	0.828868		1.122	0.000640778
											1.123	0.994074		1.123	0.828457		1.123	0.000634889
											1.124	0.9942		1.124	0.828045		1.124	0.000584853
											1.125	0.994234		1.125	0.827275		1.125	0.000555174
											1.126	0.994263		1.126	0.827275		1.126	0.000597837
											1.127	0.994234		1.127	0.827372		1.127	0.000549563
											1.128	0.994172		1.128	0.827394		1.128	0.000572889
											1.129	0.9942		1.129	0.826863		1.129	0.000566118
											1.13	0.994228		1.13	0.826136		1.13	0.000585224
											1.131	0.994165		1.131	0.822136		1.131	0.000492803
											1.132	0.994165		1.132	0.822331		1.132	0.000502727
											1.133	0.994194		1.133	0.822136		1.133	0.000535141
											1.134	0.994165		1.134	0.822114		1.134	0.000582766
											1.135	0.994159		1.135	0.82103		1.135	0.00058323
											1.136	0.994187		1.136	0.817322		1.136	0.000619308
											1.137	0.995385		1.137	0.817225		1.137	0.00059575
											1.138	0.995357		1.138	0.81703		1.138	0.000549981
											1.139	0.995363		1.139	0.817247		1.139	0.000576181
											1.14	0.995488		1.14	0.815989		1.14	0.000623667
											1.141	0.995488		1.141	0.815989		1.141	0.000623806
											1.142	0.996617		1.142	0.81587		1.142	0.000673239
											1.143	0.996686		1.143	0.81587		1.143	0.000675651
											1.144	0.996658		1.144	0.815555		1.144	0.000687708
											1.145	0.996777		1.145	0.815338		1.145	0.000680195
											1.146	0.996749		1.146	0.815219		1.146	0.000681865
											1.147	0.996749		1.147	0.81549		1.147	0.000687661
											1.148	0.996771		1.148	0.815393		1.148	0.000722534
											1.149	0.996652		1.149	0.815414		1.149	0.000735889
											1.15	0.996714		1.15	0.815219		1.15	0.000746694
											1.151	0.99684		1.151	0.815512		1.151	0.000748131
											1.152	0.996812		1.152	0.815197		1.152	0.000740851
											1.153	0.996692		1.153	0.814666		1.153	0.000635353
											1.154	0.996777		1.154	0.814374		1.154	0.000616247
											1.155	0.996777		1.155	0.814254		1.155	0.000654922
											1.156	0.996532		1.156	0.809939		1.156	0.000695313
											1.157	0.996589		1.157	0.809603		1.157	0.000700553
											1.158	0.996492		1.158	0.813485		1.158	0.000771457
											1.159	0.996542		1.159	0.813289		1.159	0.000715624
											1.16	0.996485		1.16	0.813192		1.16	0.000764594
											1.161	0.996429		1.161	0.813192		1.161	0.000806329
											1.162	0.99631		1.162	0.808975		1.162	0.00072884
											1.163	0.995112		1.163	0.808584		1.163	0.000732967
											1.164	0.995112		1.164	0.808563		1.164	0.000671199
											1.165	0.995118		1.165	0.808563		1.165	0.000678155
											1.166	0.99509		1.166	0.808779		1.166	0.000649033
											1.167	0.995118		1.167	0.804681		1.167	0.000606741
											1.168	0.995175		1.168	0.799933		1.168	0.000627887
											1.169	0.995118		1.169	0.800345		1.169	0.000598347
											1.17	0.995266		1.17	0.800345		1.17	0.000630113
											1.171	0.995329		1.171	0.800247		1.171	0.000693782
											1.172	0.995357		1.172	0.800226		1.172	0.000726614
											1.173	0.9953		1.173	0.799499		1.173	0.000676625
											1.174	0.995209		1.174	0.799185		1.174	0.000597049
											1.175	0.995419		1.175	0.799065		1.175	0.000623945
											1.176	0.995517		1.176	0.79938		1.176	0.000681215
											1.177	0.996674		1.177	0.795163		1.177	0.000630066
											1.178	0.996639		1.178	0.794967		1.178	0.000606834
											1.179	0.996667		1.179	0.798773		1.179	0.00053055
											1.18	0.996667		1.18	0.802892		1.18	0.00058221
											1.181	0.996736		1.181	0.802697		1.181	0.000547152
											1.182	0.996743		1.182	0.802285		1.182	0.00056213
											1.183	0.996743		1.183	0.801776		1.183	0.000622508
											1.184	0.996805		1.184	0.802285		1.184	0.000544045
											1.185	0.996805		1.185	0.801895		1.185	0.00055012
											1.186	0.996868		1.186	0.801364		1.186	0.00051432
											1.187	0.996868		1.187	0.801147		1.187	0.000583647
											1.188	0.99684		1.188	0.801245		1.188	0.000552392
											1.189	0.996874		1.189	0.80093		1.189	0.000568251
											1.19	0.996818		1.19	0.796713		1.19	0.000559812
											1.191	0.996937		1.191	0.796496		1.191	0.000551325
											1.192	0.996993		1.192	0.792908		1.192	0.000493591
											1.193	0.996965		1.193	0.792908		1.193	0.000543071
											1.194	0.997028		1.194	0.792908		1.194	0.000538109
											1.195	0.996937		1.195	0.788907		1.195	0.000509173
											1.196	0.997028		1.196	0.788593		1.196	0.000486496
											1.197	0.995808		1.197	0.78881		1.197	0.000558931
											1.198	0.995717		1.198	0.788419		1.198	0.000521832
											1.199	0.995689		1.199	0.788441		1.199	0.000573863
											1.2	0.995633		1.2	0.788441		1.2	0.000649172
											1.201	0.99557		1.201	0.788658		1.201	0.000618844
											1.202	0.995633		1.202	0.788755		1.202	0.000634564
											1.203	0.994504		1.203	0.788538		1.203	0.000624455
											1.204	0.995667		1.204	0.788853		1.204	0.00070148
											1.205	0.995576		1.205	0.788658		1.205	0.000790191
											1.206	0.995583		1.206	0.788387		1.206	0.000674955
											1.207	0.995498		1.207	0.788484		1.207	0.000706952
											1.208	0.995532		1.208	0.787736		1.208	0.000728052
											1.209	0.99547		1.209	0.787422		1.209	0.000708112
											1.21	0.995526		1.21	0.787563		1.21	0.000749754
											1.211	0.995498		1.211	0.787346		1.211	0.00077985
											1.212	0.995526		1.212	0.786891		1.212	0.000779294
											1.213	0.995611		1.213	0.786598		1.213	0.000736074
											1.214	0.995554		1.214	0.783009		1.214	0.000743911
											1.215	0.995651		1.215	0.783226		1.215	0.000804196
											1.216	0.995708		1.216	0.78315		1.216	0.000823301
											1.217	0.995554		1.217	0.78211		1.217	0.000788986
											1.218	0.995617		1.218	0.781698		1.218	0.00076835
											1.219	0.995561		1.219	0.781307		1.219	0.000821632
											1.22	0.995498		1.22	0.781112		1.22	0.000880154
											1.221	0.995617		1.221	0.781015		1.221	0.000928568
											1.222	0.995673		1.222	0.776483		1.222	0.000834431
											1.223	0.995758		1.223	0.776602		1.223	0.000826687
											1.224	0.995639		1.224	0.776895		1.224	0.000748641
											1.225	0.995702		1.225	0.776483		1.225	0.000716598
											1.226	0.995702		1.226	0.775973		1.226	0.000734776
											1.227	0.995673		1.227	0.775778		1.227	0.000769463
											1.228	0.995645		1.228	0.774933		1.228	0.000693829
											1.229	0.995554		1.229	0.77464		1.229	0.000729536
											1.23	0.995492		1.23	0.774542		1.23	0.000685157
											1.231	0.995379		1.231	0.774228		1.231	0.000728423
											1.232	0.99535		1.232	0.766205		1.232	0.000730881
											1.233	0.995413		1.233	0.765793		1.233	0.00073255
											1.234	0.995357		1.234	0.765598		1.234	0.00065316
											1.235	0.995357		1.235	0.76511		1.235	0.000669251
											1.236	0.995266		1.236	0.764698		1.236	0.000586522
											1.237	0.995322		1.237	0.765208		1.237	0.00057952
											1.238	0.995448		1.238	0.764893		1.238	0.000604329
											1.239	0.994438		1.239	0.760893		1.239	0.000656174
											1.24	0.994438		1.24	0.76034		1.24	0.000570848
											1.241	0.994529		1.241	0.763614		1.241	0.000605257
											1.242	0.994501		1.242	0.76318		1.242	0.000527907
											1.243	0.994444		1.243	0.76318		1.243	0.000545622
											1.244	0.99457		1.244	0.763278		1.244	0.000517195
											1.245	0.994598		1.245	0.762768		1.245	0.000627377
											1.246	0.994626		1.246	0.763809		1.246	0.000504072
											1.247	0.994661		1.247	0.763278		1.247	0.000599368
											1.248	0.994626		1.248	0.763278		1.248	0.000552067
											1.249	0.994535		1.249	0.762964		1.249	0.000595287
											1.25	0.994444		1.25	0.762964		1.25	0.000614068
											1.251	0.994444		1.251	0.762985		1.251	0.000669112
											1.252	0.994444		1.252	0.763202		1.252	0.000667953
											1.253	0.994416		1.253	0.759202		1.253	0.000651908
											1.254	0.994535		1.254	0.759082		1.254	0.000689238
											1.255	0.994444		1.255	0.759006		1.255	0.000629881
											1.256	0.994473		1.256	0.754789		1.256	0.00060215
											1.257	0.994501		1.257	0.754692		1.257	0.00058003
											1.258	0.994654		1.258	0.754496		1.258	0.000607668
											1.259	0.994592		1.259	0.754594		1.259	0.000584946
											1.26	0.994592		1.26	0.754399		1.26	0.0005459
											1.261	0.994495		1.261	0.750398		1.261	0.000574187
											1.262	0.994683		1.262	0.750301		1.262	0.000614485
											1.263	0.994689		1.263	0.750008		1.263	0.000542654
											1.264	0.994548		1.264	0.749813		1.264	0.000635167
											1.265	0.994548		1.265	0.749184		1.265	0.000595426
											1.266	0.995677		1.266	0.749184		1.266	0.000523595
											1.267	0.995551		1.267	0.749911		1.267	0.000569782
											1.268	0.995517		1.268	0.753716		1.268	0.000553412
											1.269	0.995545		1.269	0.753618		1.269	0.000595148
											1.27	0.995579		1.27	0.75403		1.27	0.000596724
											1.271	0.995579		1.271	0.754323		1.271	0.000592365
											1.272	0.995557		1.272	0.754323		1.272	0.000613929
											1.273	0.995705		1.273	0.754204		1.273	0.000588702
											1.274	0.995767		1.274	0.754442		1.274	0.000589537
											1.275	0.995796		1.275	0.754345		1.275	0.000572379
											1.276	0.995767		1.276	0.753716		1.276	0.000600851
											1.277	0.994548		1.277	0.753716		1.277	0.000683998
											1.278	0.994548		1.278	0.753521		1.278	0.000593432
											1.279	0.994576		1.279	0.753206		1.279	0.000549007
											1.28	0.994695		1.28	0.753304		1.28	0.000619169
											1.281	0.994877		1.281	0.753326		1.281	0.000676068
											1.282	0.994912		1.282	0.753228		1.282	0.000681586
											1.283	0.994912		1.283	0.752957		1.283	0.000635863
											1.284	0.995921		1.284	0.753055		1.284	0.00071989
											1.285	0.995893		1.285	0.753542		1.285	0.000699301
											1.286	0.995921		1.286	0.753055		1.286	0.000673749
											1.287	0.995949		1.287	0.753152		1.287	0.000640083
											1.288	0.995978		1.288	0.752914		1.288	0.000628443
											1.289	0.995858		1.289	0.752718		1.289	0.00062209
											1.29	0.995927		1.29	0.752621		1.29	0.000590974
											1.291	0.996053		1.291	0.752838		1.291	0.00058898
											1.292	0.996178		1.292	0.752643		1.292	0.000594267
											1.293	0.996206		1.293	0.752523		1.293	0.000644535
											1.294	0.996144		1.294	0.751895		1.294	0.000732225
											1.295	0.996115		1.295	0.752111		1.295	0.000713769
											1.296	0.996206		1.296	0.747992		1.296	0.000657009
											1.297	0.996115		1.297	0.747656		1.297	0.000758101
											1.298	0.996115		1.298	0.746636		1.298	0.000703289
											1.299	0.996081		1.299	0.74642		1.299	0.000656174
											1.3	0.995984		1.3	0.745834		1.3	0.000646714
											1.301	0.995984		1.301	0.745303		1.301	0.000629278
											1.302	0.997141		1.302	0.74552		1.302	0.000679592
											1.303	0.995949		1.303	0.749423		1.303	0.000649079
											1.304	0.995893		1.304	0.750247		1.304	0.000699533
											1.305	0.995949		1.305	0.750149		1.305	0.000625104
											1.306	0.996006		1.306	0.749878		1.306	0.000730602
											1.307	0.996006		1.307	0.749683		1.307	0.000700738
											1.308	0.995978		1.308	0.749802		1.308	0.000591438
											1.309	0.995984		1.309	0.749802		1.309	0.000574002
											1.31	0.995984		1.31	0.749607		1.31	0.000548358
											1.311	0.995984		1.311	0.748783		1.311	0.000466834
											1.312	0.996137		1.312	0.748588		1.312	0.000489186
											1.313	0.996228		1.313	0.748349		1.313	0.000475367
											1.314	0.996053		1.314	0.748371		1.314	0.000459739
											1.315	0.995984		1.315	0.748469		1.315	0.00053542
											1.316	0.996018		1.316	0.748274		1.316	0.000578639
											1.317	0.996172		1.317	0.748154		1.317	0.000577711
											1.318	0.996178		1.318	0.748252		1.318	0.000555174
											1.319	0.996178		1.319	0.748035		1.319	0.000517566
											1.32	0.996087		1.32	0.747937		1.32	0.000565191
											1.321	0.996087		1.321	0.747742		1.321	0.000586847
											1.322	0.996087		1.322	0.742658		1.322	0.000616108
											1.323	0.996128		1.323	0.742874		1.323	0.000581329
											1.324	0.996037		1.324	0.738462		1.324	0.000603819
											1.325	0.997291		1.325	0.737833		1.325	0.000624641
											1.326	0.997319		1.326	0.730656		1.326	0.00062682
											1.327	0.99847		1.327	0.730266		1.327	0.000651676
											1.328	0.998533		1.328	0.730168		1.328	0.000641381
											1.329	0.998505		1.329	0.729854		1.329	0.000604561
											1.33	0.998505		1.33	0.729659		1.33	0.000592597
											1.331	0.998511		1.331	0.729952		1.331	0.000545668
											1.332	0.998545		1.332	0.730071		1.332	0.000540428
											1.333	0.998483		1.333	0.730385		1.333	0.000552021
											1.334	0.998511		1.334	0.730364		1.334	0.00059538
											1.335	0.998436		1.335	0.730559		1.335	0.000459647
											1.336	0.998429		1.336	0.726244		1.336	0.000425099
											1.337	0.998429		1.337	0.726439		1.337	0.000377799
											1.338	0.998464		1.338	0.726558		1.338	0.000422873
											1.339	0.998457		1.339	0.726265		1.339	0.000522945
											1.34	0.998457		1.34	0.729637		1.34	0.000553134
											1.341	0.99852		1.341	0.73315		1.341	0.000495354
											1.342	0.997454		1.342	0.73315		1.342	0.000553783
											1.343	0.997573		1.343	0.733345		1.343	0.000543628
											1.344	0.997567		1.344	0.733442		1.344	0.000549285
											1.345	0.997692		1.345	0.733128		1.345	0.000491041
											1.346	0.997721		1.346	0.732304		1.346	0.00041907
											1.347	0.99763		1.347	0.732207		1.347	0.000484641
											1.348	0.997595		1.348	0.731025		1.348	0.000554479
											1.349	0.997652		1.349	0.731242		1.349	0.000510332
											1.35	0.997595		1.35	0.73071		1.35	0.000551279
											1.351	0.997567		1.351	0.73006		1.351	0.000604098
											1.352	0.997595		1.352	0.73006		1.352	0.000602428
											1.353	0.997561		1.353	0.73006		1.353	0.000625568
											1.354	0.997504		1.354	0.725745		1.354	0.000614114
											1.355	0.997526		1.355	0.722059		1.355	0.000569875
											1.356	0.997555		1.356	0.721647		1.356	0.000634472
											1.357	0.997576		1.357	0.717625		1.357	0.000546827
											1.358	0.997605		1.358	0.717863		1.358	0.000549795
											1.359	0.998846		1.359	0.717766		1.359	0.00056635
											1.36	0.99884		1.36	0.717039		1.36	0.000491226
											1.361	0.998749		1.361	0.716313		1.361	0.000530504
											1.362	0.998721		1.362	0.716096		1.362	0.000465072
											1.363	0.998715		1.363	0.716096		1.363	0.000517612
											1.364	0.998715		1.364	0.716508		1.364	0.00057479
											1.365	0.998784		1.365	0.716606		1.365	0.000531061
											1.366	0.998784		1.366	0.716606		1.366	0.000477036
											1.367	0.998874		1.367	0.716291		1.367	0.000534909
											1.368	0.998874		1.368	0.715879		1.368	0.000569967
											1.369	0.997649		1.369	0.715565		1.369	0.000592273
											1.37	0.99762		1.37	0.715077		1.37	0.000595194
											1.371	0.997649		1.371	0.715218		1.371	0.000528139
											1.372	0.99762		1.372	0.714687		1.372	0.000557678
											1.373	0.997558		1.373	0.714275		1.373	0.000564495
											1.374	0.997558		1.374	0.714297		1.374	0.000550444
											1.375	0.997649		1.375	0.714275		1.375	0.000594359
											1.376	0.997887		1.376	0.714372		1.376	0.000650563
											1.377	0.996667		1.377	0.714394		1.377	0.000767979
											1.378	0.996667		1.378	0.714026		1.378	0.000770761
											1.379	0.996758		1.379	0.714004		1.379	0.000693272
											1.38	0.996821		1.38	0.713592		1.38	0.000645091
											1.381	0.996758		1.381	0.713375		1.381	0.000674399
											1.382	0.99673		1.382	0.712985		1.382	0.000658864
											1.383	0.996764		1.383	0.712551		1.383	0.000706257
											1.384	0.995573		1.384	0.708865		1.384	0.000704124
											1.385	0.995664		1.385	0.708453		1.385	0.000631457
											1.386	0.995567		1.386	0.708258		1.386	0.000562919
											1.387	0.995573		1.387	0.708041		1.387	0.000535095
											1.388	0.99551		1.388	0.708258		1.388	0.000570199
											1.389	0.995482		1.389	0.707846		1.389	0.000540613
											1.39	0.995567		1.39	0.707748		1.39	0.000529252
											1.391	0.995539		1.391	0.707748		1.391	0.000543628
											1.392	0.995539		1.392	0.70712		1.392	0.000602243
											1.393	0.995419		1.393	0.710708		1.393	0.000595333
											1.394	0.995363		1.394	0.710058		1.394	0.000510564
											1.395	0.995573		1.395	0.714058		1.395	0.000449491
											1.396	0.99551		1.396	0.713744		1.396	0.000475831
											1.397	0.995482		1.397	0.713939		1.397	0.000449027
											1.398	0.996611		1.398	0.713939		1.398	0.000465768
											1.399	0.996583		1.399	0.713646		1.399	0.000413923
											1.4	0.997558		1.4	0.713137		1.4	0.000495539
											1.401	0.997614		1.401	0.716844		1.401	0.000545622
											1.402	0.99758		1.402	0.712941		1.402	0.000478288
											1.403	0.997677		1.403	0.712432		1.403	0.000454035
											1.404	0.997655		1.404	0.712334		1.404	0.000461965
											1.405	0.997718		1.405	0.711901		1.405	0.000373069
											1.406	0.997655		1.406	0.711705		1.406	0.000367689
											1.407	0.99762		1.407	0.711586		1.407	0.000386007
											1.408	0.997677		1.408	0.707803		1.408	0.00044912
											1.409	0.997614		1.409	0.707586		1.409	0.000417772
											1.41	0.99758		1.41	0.707174		1.41	0.000431869
											1.411	0.997545		1.411	0.702978		1.411	0.000404092
											1.412	0.997448		1.412	0.702978		1.412	0.00052109
											1.413	0.997448		1.413	0.702859		1.413	0.000522528
											1.414	0.997476		1.414	0.702761		1.414	0.000507596
											1.415	0.997539		1.415	0.702349		1.415	0.000412578
											1.416	0.997658		1.416	0.69811		1.416	0.000498136
											1.417	0.997721		1.417	0.698446		1.417	0.000419024
											1.418	0.997777		1.418	0.698642		1.418	0.000516778
											1.419	0.996495		1.419	0.698783		1.419	0.000530319
											1.42	0.996523		1.42	0.698468		1.42	0.000586337
											1.421	0.996523		1.421	0.698685		1.421	0.000579381
											1.422	0.99646		1.422	0.698923		1.422	0.000550166
											1.423	0.99646		1.423	0.698826		1.423	0.000537506
											1.424	0.996614		1.424	0.698631		1.424	0.000481442
											1.425	0.997743		1.425	0.698219		1.425	0.000527907
											1.426	0.997714		1.426	0.697709		1.426	0.000518725
											1.427	0.997743		1.427	0.697297		1.427	0.000445967
											1.428	0.99679		1.428	0.697297		1.428	0.000492061
											1.429	0.99667		1.429	0.7012		1.429	0.000430061
											1.43	0.99667		1.43	0.700983		1.43	0.000481163
											1.431	0.996636		1.431	0.700788		1.431	0.000432379
											1.432	0.996636		1.432	0.700062		1.432	0.000480653
											1.433	0.996699		1.433	0.699726		1.433	0.000443973
											1.434	0.997799		1.434	0.699628		1.434	0.000411512
											1.435	0.997827		1.435	0.698609		1.435	0.000443091
											1.436	0.997771		1.436	0.703043		1.436	0.000409703
											1.437	0.997771		1.437	0.702848		1.437	0.000433353
											1.438	0.997799		1.438	0.702534		1.438	0.000429087
											1.439	0.997834		1.439	0.702631		1.439	0.000525032
											1.44	0.997771		1.44	0.702631		1.44	0.000469524
											1.441	0.997834		1.441	0.702219		1.441	0.000491458
											1.442	0.997743		1.442	0.7021		1.442	0.00046906
											1.443	0.997743		1.443	0.698002		1.443	0.000482647
											1.444	0.997714		1.444	0.697883		1.444	0.000507642
											1.445	0.99768		1.445	0.697568		1.445	0.000506668
											1.446	0.997652		1.446	0.697037		1.446	0.000503515
											1.447	0.997736		1.447	0.697037		1.447	0.000424264
											1.448	0.997708		1.448	0.696289		1.448	0.000488954
											1.449	0.997674		1.449	0.69617		1.449	0.000499852
											1.45	0.997645		1.45	0.695443		1.45	0.00045858
											1.451	0.997645		1.451	0.695779		1.451	0.00042969
											1.452	0.997589		1.452	0.69527		1.452	0.000456215
											1.453	0.997561		1.453	0.695053		1.453	0.000505973
											1.454	0.997561		1.454	0.695151		1.454	0.000432287
											1.455	0.997589		1.455	0.695367		1.455	0.000474022
											1.456	0.99768		1.456	0.695779		1.456	0.000454685
											1.457	0.997624		1.457	0.695227		1.457	0.00046382
											1.458	0.997567		1.458	0.69501		1.458	0.000466649
											1.459	0.996347		1.459	0.695107		1.459	0.000436692
											1.46	0.996228		1.46	0.695639		1.46	0.000467113
											1.461	0.9962		1.461	0.695443		1.461	0.00050537
											1.462	0.996081		1.462	0.695031		1.462	0.000560693
											1.463	0.996115		1.463	0.695053		1.463	0.000484131
											1.464	0.996094		1.464	0.69527		1.464	0.000516268
											1.465	0.996094		1.465	0.695346		1.465	0.00047954
											1.466	0.996156		1.466	0.695541		1.466	0.000567278
											1.467	0.996247		1.467	0.69566		1.467	0.000510332
											1.468	0.996282		1.468	0.695248		1.468	0.000495956
											1.469	0.996253		1.469	0.695682		1.469	0.000537877
											1.47	0.997354		1.47	0.695682		1.47	0.000516082
											1.471	0.997269		1.471	0.69527		1.471	0.000443277
											1.472	0.997297		1.472	0.694327		1.472	0.000482601
											1.473	0.997269		1.473	0.694034		1.473	0.000460759
											1.474	0.997332		1.474	0.693741		1.474	0.000490021
											1.475	0.997304		1.475	0.693622		1.475	0.000527722
											1.476	0.997241		1.476	0.701211		1.476	0.000447497
											1.477	0.997178		1.477	0.700897		1.477	0.000513485
											1.478	0.997207		1.478	0.70094		1.478	0.000462336
											1.479	0.997304		1.479	0.700723		1.479	0.00049169
											1.48	0.997366		1.48	0.701135		1.48	0.000489371
											1.481	0.997304		1.481	0.700626		1.481	0.0004564
											1.482	0.997338		1.482	0.70043		1.482	0.000419302
											1.483	0.997276		1.483	0.700864		1.483	0.000372559
											1.484	0.997185		1.484	0.696766		1.484	0.000412717
											1.485	0.997122		1.485	0.696766		1.485	0.000399455
											1.486	0.997065		1.486	0.696766		1.486	0.000310976
											1.487	0.997128		1.487	0.696983		1.487	0.000325305
											1.488	0.997191		1.488	0.69669		1.488	0.000328319
											1.489	0.997185		1.489	0.697102		1.489	0.00036755
											1.49	0.997185		1.49	0.697221		1.49	0.000284497
											1.491	0.997247		1.491	0.696929		1.491	0.000364768
											1.492	0.997241		1.492	0.696517		1.492	0.000335785
											1.493	0.997241		1.493	0.696593		1.493	0.000317468
											1.494	0.997304		1.494	0.696712		1.494	0.000278515
											1.495	0.997423		1.495	0.696397		1.495	0.000333652
											1.496	0.997435		1.496	0.69669		1.496	0.000376454
											1.497	0.99731		1.497	0.696593		1.497	0.000366437
											1.498	0.997282		1.498	0.69669		1.498	0.000380767
											1.499	0.997191		1.499	0.696788		1.499	0.000331751
											1.5	0.997254		1.5	0.696181		1.5	0.000390041
											1.501	0.997338		1.501	0.695985		1.501	0.000455102
											1.502	0.997156		1.502	0.695671		1.502	0.00042329
											1.503	0.997213		1.503	0.695671		1.503	0.000475784
											1.504	0.99715		1.504	0.695021		1.504	0.000415546
											1.505	0.99715		1.505	0.694825		1.505	0.000404741
											1.506	0.998028		1.506	0.694825		1.506	0.000449537
											1.507	0.998028		1.507	0.69475		1.507	0.000424589
											1.508	0.998028		1.508	0.694674		1.508	0.000380627
											1.509	0.997937		1.509	0.694674		1.509	0.000435162
											1.51	0.997881		1.51	0.694869		1.51	0.000452876
											1.511	0.997881		1.511	0.694793		1.511	0.000436136
											1.512	0.997783		1.512	0.693969		1.512	0.000442767
											1.513	0.997783		1.513	0.693752		1.513	0.000466927
											1.514	0.997846		1.514	0.693947		1.514	0.000487702
											1.515	0.997862		1.515	0.693871		1.515	0.000511723
											1.516	0.997896		1.516	0.693871		1.516	0.000462522
											1.517	0.99894		1.517	0.689849		1.517	0.000459183
											1.518	0.99894		1.518	0.689773		1.518	0.000414572
											1.519	0.998947		1.519	0.690207		1.519	0.000427464
											1.52	0.998947		1.52	0.689817		1.52	0.000455148
											1.521	0.998856		1.521	0.689817		1.521	0.000432889
											1.522	0.998771		1.522	0.689502		1.522	0.000430014
											1.523	0.998805		1.523	0.6896		1.523	0.000424542
											1.524	0.998749		1.524	0.68909		1.524	0.000391293
											1.525	0.998721		1.525	0.689383		1.525	0.000411465
											1.526	0.998784		1.526	0.689383		1.526	0.000346961
											1.527	0.998784		1.527	0.689307		1.527	0.000354566
											1.528	0.998755		1.528	0.689524		1.528	0.000332724
											1.529	0.998755		1.529	0.689014		1.529	0.00045487
											1.53	0.999787		1.53	0.689112		1.53	0.000371677
											1.531	0.999759		1.531	0.689622		1.531	0.000319601
											1.532	0.999759		1.532	0.689329		1.532	0.000340515
											1.533	0.999787		1.533	0.693037		1.533	0.000390598
											1.534	0.999655		1.534	0.693156		1.534	0.000349326
											1.535	0.999683		1.535	0.692505		1.535	0.000366855
											1.536	0.999712		1.536	0.692744		1.536	0.000358971
											1.537	0.999831		1.537	0.692527		1.537	0.000391896
											1.538	0.998912		1.538	0.692429		1.538	0.000380488
											1.539	0.99894		1.539	0.692234		1.539	0.000371538
											1.54	0.998969		1.54	0.696549		1.54	0.000335507
											1.541	0.99894		1.541	0.692234		1.541	0.000406364
											1.542	0.99894		1.542	0.69192		1.542	0.0002998
											1.543	0.998906		1.543	0.691606		1.543	0.000322986
											1.544	1		1.544	0.691725		1.544	0.000318673
											1.545	1		1.545	0.690977		1.545	0.000370843
											1.546	0.998928		1.546	0.690684		1.546	0.000269565
											1.547	0.999019		1.547	0.690445		1.547	0.0002998
											1.548	0.999201		1.548	0.691194		1.548	0.000296229
											1.549	0.999138		1.549	0.691096		1.549	0.000304066
											1.55	0.999166		1.55	0.690782		1.55	0.000292287
											1.551	0.999103		1.551	0.690099		1.551	0.000325768
											1.552	0.99916		1.552	0.689567		1.552	0.000380256
											1.553	0.99916		1.553	0.688841		1.553	0.000392638
											1.554	0.999251		1.554	0.688765		1.554	0.000343112
											1.555	0.999188		1.555	0.688765		1.555	0.000320621
											1.556	0.999188		1.556	0.688884		1.556	0.00031974
											1.557	0.999006		1.557	0.688787		1.557	0.000323914
											1.558	0.997906		1.558	0.688472		1.558	0.000403118
											1.559	0.997968		1.559	0.688592		1.559	0.000407848
											1.56	0.997968		1.56	0.692494		1.56	0.000440077
											1.561	0.998031		1.561	0.692592		1.561	0.000422548
											1.562	0.998031		1.562	0.692473		1.562	0.000412022
											1.563	0.997968		1.563	0.692158		1.563	0.000414619
											1.564	0.996965		1.564	0.691942		1.564	0.000448703
											1.565	0.996824		1.565	0.691725		1.565	0.00044119
											1.566	0.996824		1.566	0.691866		1.566	0.000445271
											1.567	0.996733		1.567	0.691985		1.567	0.000466231
											1.568	0.996705		1.568	0.69179		1.568	0.000486589
											1.569	0.996677		1.569	0.692007		1.569	0.000426861
											1.57	0.996677		1.57	0.691714		1.57	0.000437248
											1.571	0.996705		1.571	0.691736		1.571	0.000495585
											1.572	0.996733		1.572	0.691204		1.572	0.000438964
											1.573	0.996761		1.573	0.690576		1.573	0.000471889
											1.574	0.996733		1.574	0.690673		1.574	0.000493081
											1.575	0.996761		1.575	0.690695		1.575	0.000493591
											1.576	0.996796		1.576	0.690597		1.576	0.000419534
											1.577	0.996859		1.577	0.690912		1.577	0.000436136
											1.578	0.996859		1.578	0.691031		1.578	0.00041026
											1.579	0.996893		1.579	0.687421		1.579	0.000430942
											1.58	0.996956		1.58	0.687421		1.58	0.000380627
											1.581	0.996984		1.581	0.687497		1.581	0.00034761
											1.582	0.995821		1.582	0.687692		1.582	0.000424357
											1.583	0.995934		1.583	0.687399		1.583	0.000385868
											1.584	0.995808		1.584	0.687399		1.584	0.000427371
											1.585	0.995836		1.585	0.68728		1.585	0.000467484
											1.586	0.994736		1.586	0.687377		1.586	0.000559162
											1.587	0.99477		1.587	0.686987		1.587	0.000538434
											1.588	0.994799		1.588	0.682889		1.588	0.000583694
											1.589	0.99477		1.589	0.682694		1.589	0.000491597
											1.59	0.994811		1.59	0.682379		1.59	0.000472863
											1.591	0.994868		1.591	0.682282		1.591	0.000486172
											1.592	0.994839		1.592	0.682065		1.592	0.000408219
											1.593	0.996144		1.593	0.681729		1.593	0.000485152
											1.594	0.997181		1.594	0.677707		1.594	0.000512048
											1.595	0.998219		1.595	0.677414		1.595	0.000497348
											1.596	0.99831		1.596	0.677653		1.596	0.000514691
											1.597	0.998191		1.597	0.677772		1.597	0.000483714
											1.598	0.998225		1.598	0.67775		1.598	0.000491226
											1.599	0.998135		1.599	0.677002		1.599	0.000465072
											1.6	0.9981		1.6	0.67698		1.6	0.000498507
											1.601	0.996971		1.601	0.680395		1.601	0.000494843
											1.602	0.996943		1.602	0.679864		1.602	0.000478706
											1.603	0.996909		1.603	0.679669		1.603	0.000557725
											1.604	0.996909		1.604	0.679355		1.604	0.000491041
											1.605	0.996937		1.605	0.679279		1.605	0.000517473
											1.606	0.99688		1.606	0.679181		1.606	0.000527443
											1.607	0.996852		1.607	0.678748		1.607	0.000598162
											1.608	0.996699		1.608	0.678097		1.608	0.000575207
											1.609	0.996727		1.609	0.677588		1.609	0.000599368
											1.61	0.996664		1.61	0.67749		1.61	0.000538619
											1.611	0.996692		1.611	0.677295		1.611	0.000542051
											1.612	0.996727		1.612	0.676883		1.612	0.000454638
											1.613	0.99557		1.613	0.680569		1.613	0.000440124
											1.614	0.99557		1.614	0.680493		1.614	0.000426165
											1.615	0.995604		1.615	0.680222		1.615	0.000413738
											1.616	0.995667		1.616	0.680656		1.616	0.000408915
											1.617	0.996802		1.617	0.680146		1.617	0.000426397
											1.618	0.997777		1.618	0.680244		1.618	0.000467669
											1.619	0.997777		1.619	0.680146		1.619	0.000455473
											1.62	0.997777		1.62	0.680027		1.62	0.00046433
											1.621	0.997749		1.621	0.67569		1.621	0.000473558
											1.622	0.997595		1.622	0.675885		1.622	0.000445642
											1.623	0.998668		1.623	0.675885		1.623	0.000430988
											1.624	0.998758		1.624	0.680027		1.624	0.000394493
											1.625	0.998758		1.625	0.6802		1.625	0.000391479
											1.626	0.998849		1.626	0.680732		1.626	0.000468411
											1.627	0.998849		1.627	0.680103		1.627	0.000472677
											1.628	0.998787		1.628	0.679691		1.628	0.000495261
											1.629	0.998724		1.629	0.679496		1.629	0.000521044
											1.63	0.997624		1.63	0.679712		1.63	0.000524244
											1.631	0.996376		1.631	0.679593		1.631	0.00054321
											1.632	0.996586		1.632	0.679203		1.632	0.000441839
											1.633	0.996655		1.633	0.679203		1.633	0.000470405
											1.634	0.996627		1.634	0.679225		1.634	0.000384662
											1.635	0.996808		1.635	0.679496		1.635	0.000379607
											1.636	0.996962		1.636	0.679008		1.636	0.000345384
											1.637	0.996962		1.637	0.67891		1.637	0.000331101
											1.638	0.995833		1.638	0.678813		1.638	0.000326881
											1.639	0.995896		1.639	0.679029		1.639	0.000342741
											1.64	0.995896		1.64	0.679322		1.64	0.000368153
											1.641	0.995959		1.641	0.679441		1.641	0.000445364
											1.642	0.995987		1.642	0.679366		1.642	0.000422873
											1.643	0.995952		1.643	0.679268		1.643	0.000359806
											1.644	0.995862		1.644	0.679268		1.644	0.000473373
											1.645	0.996015		1.645	0.679268		1.645	0.000419859
											1.646	0.995952		1.646	0.679268		1.646	0.000491087
											1.647	0.996043		1.647	0.679485		1.647	0.000402052
											1.648	0.996009		1.648	0.683388		1.648	0.00034237
											1.649	0.996003		1.649	0.683193		1.649	0.000438315
											1.65	0.996094		1.65	0.6829		1.65	0.000487888
											1.651	0.995968		1.651	0.683019		1.651	0.000577155
											1.652	0.996115		1.652	0.682824		1.652	0.000531942
											1.653	0.996087		1.653	0.682726		1.653	0.000544462
											1.654	0.996235		1.654	0.682748		1.654	0.000464516
											1.655	0.996304		1.655	0.682867		1.655	0.000454592
											1.656	0.996395		1.656	0.683062		1.656	0.000535327
											1.657	0.996451		1.657	0.682119		1.657	0.00056737
											1.658	0.996548		1.658	0.681924		1.658	0.000530504
											1.659	0.994354		1.659	0.682022		1.659	0.000498368
											1.66	0.994319		1.66	0.682043		1.66	0.000463171
											1.661	0.995504		1.661	0.681946		1.661	0.000504814
											1.662	0.995482		1.662	0.681436		1.662	0.000486775
											1.663	0.995482		1.663	0.680905		1.663	0.000437527
											1.664	0.995539		1.664	0.680688		1.664	0.000453386
											1.665	0.995504		1.665	0.680471		1.665	0.000490531
											1.666	0.99657		1.666	0.67698		1.666	0.000497162
											1.667	0.99657		1.667	0.676883		1.667	0.000486543
											1.668	0.996627		1.668	0.676178		1.668	0.000476433
											1.669	0.996564		1.669	0.675766		1.669	0.00044643
											1.67	0.996529		1.67	0.675647		1.67	0.000421389
											1.671	0.996529		1.671	0.675647		1.671	0.000487656
											1.672	0.997595		1.672	0.675669		1.672	0.000381323
											1.673	0.997561		1.673	0.675159		1.673	0.00033138
											1.674	0.997624		1.674	0.671039		1.674	0.000328365
											1.675	0.997624		1.675	0.671354		1.675	0.000368385
											1.676	0.998661		1.676	0.671256		1.676	0.000354705
											1.677	0.998655		1.677	0.671278		1.677	0.000323543
											1.678	0.998627		1.678	0.667277		1.678	0.00035336
											1.679	0.998627		1.679	0.667375		1.679	0.000315288
											1.68	0.998627		1.68	0.667082		1.68	0.000320575
											1.681	0.998627		1.681	0.667397		1.681	0.000322105
											1.682	0.998599		1.682	0.667299		1.682	0.000352155
											1.683	0.99857		1.683	0.667809		1.683	0.000369452
											1.684	0.998486		1.684	0.667809		1.684	0.000278515
											1.685	0.998605		1.685	0.65945		1.685	0.00030759
											1.686	0.998633		1.686	0.659547		1.686	0.000290479
											1.687	0.997407		1.687	0.659331		1.687	0.000296646
											1.688	0.997407		1.688	0.659211		1.688	0.000344735
											1.689	0.997323		1.689	0.659114		1.689	0.000266458
											1.69	0.997254		1.69	0.659526		1.69	0.000242761
											1.691	0.997163		1.691	0.659255		1.691	0.000295441
											1.692	0.997254		1.692	0.659472		1.692	0.000251433
											1.693	0.997254		1.693	0.655374		1.693	0.000304391
											1.694	0.997413		1.694	0.655688		1.694	0.000323311
											1.695	0.997442		1.695	0.65571		1.695	0.000249114
											1.696	0.997442		1.696	0.655103		1.696	0.000314361
											1.697	0.997498		1.697	0.654907		1.697	0.000281297
											1.698	0.997498		1.698	0.655005		1.698	0.000279488
											1.699	0.99625		1.699	0.654593		1.699	0.000252592
											1.7	0.995184		1.7	0.654495		1.7	0.000259595
											1.701	0.995093		1.701	0.654398		1.701	0.000271049
											1.702	0.995031		1.702	0.654181		1.702	0.000334672
											1.703	0.995031		1.703	0.654398		1.703	0.00031232
											1.704	0.994996		1.704	0.649964		1.704	0.000295533
											1.705	0.995024		1.705	0.650159		1.705	0.000288717
											1.706	0.994968		1.706	0.650256		1.706	0.000262284
											1.707	0.993805		1.707	0.650495		1.707	0.000293493
											1.708	0.993839		1.708	0.650809		1.708	0.000317978
											1.709	0.993783		1.709	0.650712		1.709	0.000287557
											1.71	0.993839		1.71	0.650202		1.71	0.000283337
											1.711	0.993817		1.711	0.650202		1.711	0.000283894
											1.712	0.993755		1.712	0.649888		1.712	0.000243828
											1.713	0.993755		1.713	0.649693		1.713	0.000259595
											1.714	0.993733		1.714	0.649769		1.714	0.000260197
											1.715	0.993705		1.715	0.649671		1.715	0.000339958
											1.716	0.992695		1.716	0.649259		1.716	0.000334347
											1.717	0.992689		1.717	0.648554		1.717	0.000345477
											1.718	0.992689		1.718	0.648457		1.718	0.000295858
											1.719	0.992723		1.719	0.64824		1.719	0.000317189
											1.72	0.992723		1.72	0.648316		1.72	0.000280787
											1.721	0.992695		1.721	0.647904		1.721	0.000304066
											1.722	0.992723		1.722	0.648001		1.722	0.000353778
											1.723	0.992814		1.723	0.64747		1.723	0.000320343
											1.724	0.992814		1.724	0.64747		1.724	0.000288902
											1.725	0.992786		1.725	0.647275		1.725	0.000306431
											1.726	0.992758		1.726	0.646744		1.726	0.000325629
											1.727	0.991629		1.727	0.646961		1.727	0.000309352
											1.728	0.991629		1.728	0.647058		1.728	0.000270446
											1.729	0.991601		1.729	0.646646		1.729	0.000351273
											1.73	0.991629		1.73	0.646234		1.73	0.000335321
											1.731	0.991629		1.731	0.649823		1.731	0.00036129
											1.732	0.991475		1.732	0.649606		1.732	0.000334626
											1.733	0.991447		1.733	0.649508		1.733	0.000330638
											1.734	0.991504		1.734	0.649292		1.734	0.000248372
											1.735	0.991504		1.735	0.649194		1.735	0.000229638
											1.736	0.991504		1.736	0.649292		1.736	0.000321363
											1.737	0.991469		1.737	0.645605		1.737	0.000311671
											1.738	0.991532		1.738	0.641291		1.738	0.000227922
											1.739	0.991532		1.739	0.641074		1.739	0.000234461
											1.74	0.991595		1.74	0.640976		1.74	0.000276057
											1.741	0.991538		1.741	0.640976		1.741	0.000258992
											1.742	0.991453		1.742	0.640879		1.742	0.000307034
											1.743	0.991391		1.743	0.640998		1.743	0.000310094
											1.744	0.991419		1.744	0.640683		1.744	0.000313526
											1.745	0.99156		1.745	0.640683		1.745	0.000361383
											1.746	0.99156		1.746	0.640683		1.746	0.000358925
											1.747	0.99156		1.747	0.640781		1.747	0.000391247
											1.748	0.991651		1.748	0.640467		1.748	0.000325212
											1.749	0.99278		1.749	0.639838		1.749	0.000374228
											1.75	0.992717		1.75	0.639621		1.75	0.000344364
											1.751	0.991616		1.751	0.639914		1.751	0.000384059
											1.752	0.991526		1.752	0.640109		1.752	0.000320714
											1.753	0.991497		1.753	0.639816		1.753	0.000329432
											1.754	0.991497		1.754	0.63974		1.754	0.000363284
											1.755	0.991469		1.755	0.639523		1.755	0.000300032
											1.756	0.991406		1.756	0.639111		1.756	0.00025403
											1.757	0.991469		1.757	0.63909		1.757	0.000283477
											1.758	0.991315		1.758	0.638895		1.758	0.000247723
											1.759	0.991127		1.759	0.638895		1.759	0.000231771
											1.76	0.991127		1.76	0.638895		1.76	0.000145935
											1.761	0.991099		1.761	0.63858		1.761	0.000168148
											1.762	0.98988		1.762	0.638287		1.762	0.000233719
											1.763	0.989845		1.763	0.638385		1.763	0.000212341
											1.764	0.989789		1.764	0.633832		1.764	0.000289273
											1.765	0.989817		1.765	0.633637		1.765	0.000297945
											1.766	0.989811		1.766	0.633756		1.766	0.000312923
											1.767	0.989685		1.767	0.633658		1.767	0.000327113
											1.768	0.989679		1.768	0.633246		1.768	0.000359342
											1.769	0.989679		1.769	0.632498		1.769	0.000426536
											1.77	0.988522		1.77	0.632498		1.77	0.000376593
											1.771	0.987484		1.771	0.632813		1.771	0.000314083
											1.772	0.987575		1.772	0.632065		1.772	0.000286352
											1.773	0.987575		1.773	0.63175		1.773	0.000304854
											1.774	0.986509		1.774	0.631945		1.774	0.000336434
											1.775	0.986572		1.775	0.631728		1.775	0.000352155
											1.776	0.986544		1.776	0.631414		1.776	0.000337964
											1.777	0.986635		1.777	0.630807		1.777	0.00032178
											1.778	0.986697		1.778	0.627002		1.778	0.000268266
											1.779	0.986418		1.779	0.626373		1.779	0.000238217
											1.78	0.986362		1.78	0.626709		1.78	0.000222728
											1.781	0.986305		1.781	0.626828		1.781	0.000242993
											1.782	0.986215		1.782	0.626633		1.782	0.000264325
											1.783	0.986152		1.783	0.626611		1.783	0.000220131
											1.784	0.986152		1.784	0.626611		1.784	0.000232791
											1.785	0.986146		1.785	0.626611		1.785	0.000299197
											1.786	0.986152		1.786	0.626275		1.786	0.000227319
											1.787	0.986152		1.787	0.626058		1.787	0.000279813
											1.788	0.98618		1.788	0.626394		1.788	0.000231307
											1.789	0.986327		1.789	0.625983		1.789	0.000245312
											1.79	0.986327		1.79	0.625278		1.79	0.000298316
											1.791	0.986236		1.791	0.625278		1.791	0.000244894
											1.792	0.987337		1.792	0.625473		1.792	0.000251387
											1.793	0.987309		1.793	0.625061		1.793	0.000246657
											1.794	0.9874		1.794	0.624432		1.794	0.000308054
											1.795	0.98719		1.795	0.624237		1.795	0.000310326
											1.796	0.988227		1.796	0.623706		1.796	0.000287279
											1.797	0.988199		1.797	0.623803		1.797	0.000241927
											1.798	0.988171		1.798	0.623999		1.798	0.000296507
											1.799	0.988177		1.799	0.623587		1.799	0.000304205
											1.8	0.988064		1.8	0.62737		1.8	0.000350531
											1.801	0.988064		1.801	0.627153		1.801	0.000379561
											1.802	0.98803		1.802	0.626622		1.802	0.000360965
											1.803	0.987939		1.803	0.6266		1.803	0.00033815
											1.804	0.987854		1.804	0.626091		1.804	0.000352989
											1.805	0.987854		1.805	0.625679		1.805	0.00035809
											1.806	0.988093		1.806	0.625755		1.806	0.000376639
											1.807	0.988002		1.807	0.625657		1.807	0.000384708
											1.808	0.988127		1.808	0.625657		1.808	0.00035976
											1.809	0.988155		1.809	0.625148		1.809	0.000385821
											1.81	0.98824		1.81	0.625169		1.81	0.000302026
											1.811	0.988149		1.811	0.625289		1.811	0.000285192
											1.812	0.988149		1.812	0.625072		1.812	0.000260337
											1.813	0.988212		1.813	0.625289		1.813	0.000288021
											1.814	0.988177		1.814	0.625191		1.814	0.000236084
											1.815	0.988234		1.815	0.625115		1.815	0.000211042
											1.816	0.98824		1.816	0.624898		1.816	0.000306292
											1.817	0.988296		1.817	0.624801		1.817	0.000315613
											1.818	0.988331		1.818	0.624725		1.818	0.000320157
											1.819	0.988303		1.819	0.624627		1.819	0.000317885
											1.82	0.988296		1.82	0.624432		1.82	0.000382992
											1.821	0.988359		1.821	0.623825		1.821	0.000317236
											1.822	0.98845		1.822	0.62363		1.822	0.000391571
											1.823	0.988513		1.823	0.623023		1.823	0.0003829
											1.824	0.98845		1.824	0.622394		1.824	0.000427186
											1.825	0.988387		1.825	0.622394		1.825	0.000348491
											1.826	0.98845		1.826	0.622589		1.826	0.000275315
											1.827	0.988387		1.827	0.622882		1.827	0.000324887
											1.828	0.988325		1.828	0.622882		1.828	0.000278746
											1.829	0.988472		1.829	0.622665		1.829	0.000280277
											1.83	0.988415		1.83	0.622351		1.83	0.000255004
											1.831	0.988387		1.831	0.622372		1.831	0.000225371
											1.832	0.98845		1.832	0.622155		1.832	0.000244245
											1.833	0.988422		1.833	0.62196		1.833	0.000271744
											1.834	0.988205		1.834	0.61796		1.834	0.000250598
											1.835	0.989271		1.835	0.617645		1.835	0.000304159
											1.836	0.989271		1.836	0.613743		1.836	0.000275593
											1.837	0.989328		1.837	0.613331		1.837	0.00023882
											1.838	0.989419		1.838	0.612799		1.838	0.00023038
											1.839	0.98939		1.839	0.613016		1.839	0.000280184
											1.84	0.98939		1.84	0.613114		1.84	0.000303231
											1.841	0.989334		1.841	0.617114		1.841	0.000301886
											1.842	0.989306		1.842	0.617331		1.842	0.000336759
											1.843	0.989306		1.843	0.617331		1.843	0.000340283
											1.844	0.989284		1.844	0.617331		1.844	0.000366159
											1.845	0.989312		1.845	0.616822		1.845	0.000398342
											1.846	0.989347		1.846	0.616822		1.846	0.000287047
											1.847	0.989312		1.847	0.616822		1.847	0.000284729
											1.848	0.989256		1.848	0.616822		1.848	0.00027193
											1.849	0.989193		1.849	0.616941		1.849	0.000309863
											1.85	0.989221		1.85	0.61641		1.85	0.000309631
											1.851	0.989256		1.851	0.61641		1.851	0.000304993
											1.852	0.989347		1.852	0.612192		1.852	0.000332678
											1.853	0.989318		1.853	0.612387		1.853	0.00028445
											1.854	0.989381		1.854	0.61229		1.854	0.000256905
											1.855	0.990601		1.855	0.611997		1.855	0.000270075
											1.856	0.990657		1.856	0.611878		1.856	0.000239376
											1.857	0.990692		1.857	0.611661		1.857	0.000213454
											1.858	0.990635		1.858	0.611639		1.858	0.000239376
											1.859	0.990482		1.859	0.615423		1.859	0.000209419
											1.86	0.990453		1.86	0.615109		1.86	0.00024712
											1.861	0.990362		1.861	0.614913		1.861	0.000241834
											1.862	0.990362		1.862	0.615033		1.862	0.000233533
											1.863	0.990328		1.863	0.614935		1.863	0.000262562
											1.864	0.989074		1.864	0.615271		1.864	0.000221105
											1.865	0.989193		1.865	0.615054		1.865	0.000282549
											1.866	0.98913		1.866	0.615152		1.866	0.000237243
											1.867	0.986873		1.867	0.614935		1.867	0.000234646
											1.868	0.986958		1.868	0.61474		1.868	0.000290803
											1.869	0.986923		1.869	0.614838		1.869	0.000289366
											1.87	0.98592		1.87	0.614838		1.87	0.000315752
											1.871	0.985948		1.871	0.614838		1.871	0.000260847
											1.872	0.985914		1.872	0.614426		1.872	0.000229545
											1.873	0.985942		1.873	0.614642		1.873	0.000268637
											1.874	0.987133		1.874	0.614642		1.874	0.000239562
											1.875	0.987196		1.875	0.614762		1.875	0.000233719
											1.876	0.987111		1.876	0.619272		1.876	0.000232791
											1.877	0.986986		1.877	0.619174		1.877	0.000248558
											1.878	0.987055		1.878	0.618957		1.878	0.000281529
											1.879	0.987083		1.879	0.618881		1.879	0.000241138
											1.88	0.987055		1.88	0.618881		1.88	0.000279257
											1.881	0.98697		1.881	0.619077		1.881	0.000261125
											1.882	0.987061		1.882	0.618762		1.882	0.00030606
											1.883	0.987033		1.883	0.618567		1.883	0.000221337
											1.884	0.98819		1.884	0.618784		1.884	0.000207611
											1.885	0.989227		1.885	0.618274		1.885	0.000222265
											1.886	0.989171		1.886	0.618372		1.886	0.000269611
											1.887	0.989171		1.887	0.622058		1.887	0.000287696
											1.888	0.989234		1.888	0.622253		1.888	0.000358461
											1.889	0.989177		1.889	0.622275		1.889	0.000360641
											1.89	0.989143		1.89	0.621982		1.89	0.000321085
											1.891	0.98908		1.891	0.61345		1.891	0.000380349
											1.892	0.989262		1.892	0.613547		1.892	0.000334811
											1.893	0.989296		1.893	0.613255		1.893	0.000366066
											1.894	0.98924		1.894	0.609254		1.894	0.000405159
											1.895	0.989303		1.895	0.609037		1.895	0.000373022
											1.896	0.989422		1.896	0.608723		1.896	0.000485986
											1.897	0.989422		1.897	0.608506		1.897	0.000378772
											1.898	0.98929		1.898	0.608213		1.898	0.000390829
											1.899	0.989347		1.899	0.604018		1.899	0.00030759
											1.9	0.989284		1.9	0.603584		1.9	0.000378494
											1.901	0.989284		1.901	0.607487		1.901	0.000312459
											1.902	0.989381		1.902	0.607075		1.902	0.000280138
											1.903	0.989325		1.903	0.607173		1.903	0.000298316
											1.904	0.989353		1.904	0.606446		1.904	0.000299661
											1.905	0.989353		1.905	0.606034		1.905	0.000352896
											1.906	0.989325		1.906	0.60521		1.906	0.000399269
											1.907	0.989394		1.907	0.604994		1.907	0.00037126
											1.908	0.989365		1.908	0.604679		1.908	0.0003765
											1.909	0.98924		1.909	0.604603		1.909	0.000351134
											1.91	0.989303		1.91	0.604289		1.91	0.000313712
											1.911	0.989253		1.911	0.604289		1.911	0.000315659
											1.912	0.989105		1.912	0.604289		1.912	0.00037177
											1.913	0.989042		1.913	0.603877		1.913	0.000409425
											1.914	0.989014		1.914	0.59554		1.914	0.000402283
											1.915	0.989014		1.915	0.595421		1.915	0.000403953
											1.916	0.988952		1.916	0.595518		1.916	0.000310512
											1.917	0.988889		1.917	0.595128		1.917	0.000359528
											1.918	0.988917		1.918	0.595128		1.918	0.000350578
											1.919	0.988861		1.919	0.595128		1.919	0.000338104
											1.92	0.988895		1.92	0.594813		1.92	0.000364072
											1.921	0.989014		1.921	0.594911		1.921	0.000331055
											1.922	0.989014		1.922	0.598716		1.922	0.000321038
											1.923	0.990143		1.923	0.598933		1.923	0.000276984
											1.924	0.990165		1.924	0.599323		1.924	0.000379468
											1.925	0.990108		1.925	0.599443		1.925	0.00035925
											1.926	0.990143		1.926	0.599464		1.926	0.000400243
											1.927	0.990115		1.927	0.598619		1.927	0.000351969
											1.928	0.991215		1.928	0.598424		1.928	0.000334208
											1.929	0.989996		1.929	0.598207		1.929	0.000386099
											1.93	0.989996		1.93	0.597459		1.93	0.000337547
											1.931	0.989905		1.931	0.596949		1.931	0.000404556
											1.932	0.989933		1.932	0.59632		1.932	0.00036551
											1.933	0.989933		1.933	0.596418		1.933	0.000281529
											1.934	0.989996		1.934	0.596006		1.934	0.000332632
											1.935	0.989996		1.935	0.595789		1.935	0.000303139
											1.936	0.990121		1.936	0.595594		1.936	0.000349279
											1.937	0.990024		1.937	0.59181		1.937	0.000324285
											1.938	0.989996		1.938	0.591615		1.938	0.000348769
											1.939	0.99008		1.939	0.591518		1.939	0.000389948
											1.94	0.990143		1.94	0.591518		1.94	0.000372419
											1.941	0.990121		1.941	0.591398		1.941	0.00038596
											1.942	0.990121		1.942	0.591084		1.942	0.000357116
											1.943	0.990149		1.943	0.590986		1.943	0.0003944
											1.944	0.990065		1.944	0.587127		1.944	0.000440031
											1.945	0.989939		1.945	0.590813		1.945	0.000439196
											1.946	0.989911		1.946	0.590911		1.946	0.000398666
											1.947	0.989883		1.947	0.590163		1.947	0.000407013
											1.948	0.989911		1.948	0.590065		1.948	0.000394215
											1.949	0.989883		1.949	0.589751		1.949	0.000345291
											1.95	0.989911		1.95	0.589848		1.95	0.000351552
											1.951	0.989876		1.951	0.589653		1.951	0.000335089
											1.952	0.989996		1.952	0.589555		1.952	0.000366345
											1.953	0.99003		1.953	0.58987		1.953	0.000218369
											1.954	0.991159		1.954	0.589967		1.954	0.000269426
											1.955	0.991187		1.955	0.58987		1.955	0.000315474
											1.956	0.991124		1.956	0.58987		1.956	0.000222821
											1.957	0.991181		1.957	0.590087		1.957	0.000211877
											1.958	0.99008		1.958	0.58987		1.958	0.000208399
											1.959	0.990143		1.959	0.589772		1.959	0.00022245
											1.96	0.990087		1.96	0.589913		1.96	0.000191844
											1.961	0.990065		1.961	0.589794		1.961	0.000230565
											1.962	0.990099		1.962	0.589696		1.962	0.000214474
											1.963	0.990099		1.963	0.589718		1.963	0.000205709
											1.964	0.990105		1.964	0.589523		1.964	0.000221244
											1.965	0.990077		1.965	0.589837		1.965	0.000175938
											1.966	0.990077		1.966	0.589404		1.966	0.000226531
											1.967	0.990077		1.967	0.585284		1.967	0.000198893
											1.968	0.990021		1.968	0.585262		1.968	0.000244848
											1.969	0.990021		1.969	0.584948		1.969	0.000214057
											1.97	0.990049		1.97	0.584948		1.97	0.000247306
											1.971	0.990049		1.971	0.584633		1.971	0.000256209
											1.972	0.990049		1.972	0.584221		1.972	0.000222404
											1.973	0.990049		1.973	0.584146		1.973	0.000211877
											1.974	0.990112		1.974	0.584558		1.974	0.000177793
											1.975	0.990083		1.975	0.584243		1.975	0.000248743
											1.976	0.990146		1.976	0.583929		1.976	0.000180251
											1.977	0.990209		1.977	0.584558		1.977	0.000271095
											1.978	0.990271		1.978	0.58446		1.978	0.000206962
											1.979	0.990362		1.979	0.584579		1.979	0.000186511
											1.98	0.990391		1.98	0.584384		1.98	0.000258203
											1.981	0.990306		1.981	0.584482		1.981	0.000230612
											1.982	0.990334		1.982	0.580579		1.982	0.000272208
											1.983	0.990306		1.983	0.580796		1.983	0.00025134
											1.984	0.990362		1.984	0.580579		1.984	0.000232884
											1.985	0.990391		1.985	0.580286		1.985	0.00019829
											1.986	0.990362		1.986	0.580405		1.986	0.000201119
											1.987	0.990362		1.987	0.579874		1.987	0.000214381
											1.988	0.990516		1.988	0.579874		1.988	0.000272811
											1.989	0.99046		1.989	0.578909		1.989	0.000223795
											1.99	0.990397		1.99	0.578909		1.99	0.000270446
											1.991	0.989143		1.991	0.579126		1.991	0.000239237
											1.992	0.989143		1.992	0.571201		1.992	0.00027499
											1.993	0.989171		1.993	0.570984		1.993	0.000271744
											1.994	0.989143		1.994	0.570984		1.994	0.00023293
											1.995	0.989171		1.995	0.571103		1.995	0.000210764
[truncated: 18,106 more rows]
[truncated: 14 more columns]

## Sheet: Figure 6
Figure 6
fig 6b						fig 6c						fig 6d							fig 6e
	Bouton # 14 (df/f)						Bouton # 21 (df/f)						Bouton #	Number of vesicles (N)	pves 1 mM Ca2+	pves 1 mM Ca2+	Quantal size (q)			Quantal size q [df/f]
	1 mM Ca2+	noise 1 mM Ca2+	4 mM Ca2+	noise 4 mM Ca2+			1 mM Ca2+	noise 1 mM Ca2+	4 mM Ca2+	noise 4 mM Ca2+			1	3	0.11	0.84	0.89			2 mM Ca2+	Sr2+	1 mM Ca2+ and 4 mM Ca2+ Binomial fitting
	-0.198	-0.138	2.04	0.0632			1.73	-0.0652	2.45	-0.00679			2	2	0.14	0.99	1.44			0.890868	1.15451	0.89
	-0.0377	-0.0379	1.86	-0.0647			1.4	0.0778	3.01	0.0356			3	2	0.11	0.55	0.63			0.587733	1.08012	1.44
	1.79	0.153	2.33	0.00186			0.0181	-0.0202	-0.0353	-0.00817			4	3	0.2	0.94	0.85			0.584395	0.658119	0.63
	0.131	0.175	2.88	-0.109			-0.0026	0.0161	3.21	0.122			5	2	0.07	0.17	0.6			0.612176	0.826667	0.85
	0.00312	-0.176	1.64	0.132			0.0102	0.029	3.12	0.0147			6	4	0.09	0.45	0.73			0.697756	0.783333	0.6
	0.0253	-0.089	2.82	-0.0411			0.0123	0.0718	2.6	-0.0183			7	3	0.04	0.89	0.75			0.68224	0.595	0.73
	1.66	0.335	1.43	-0.125			-0.0142	0.102	1.69	-0.0426			8	2	0.09	0.89	1.26				0.676	0.75
	0.0748	-0.0748	1.02	0.17			-0.106	-0.0608	2.69	-0.0377			9	8	0.02	0.71	0.55					1.26
	-0.121	-0.198	1.79	0.0274			0.0466	-0.0284	3.1	0.0717			10	2	0.09	0.97	1.18					0.55
	0.0135	-0.00789	1.23	0.0824			0.0665	0.0484	3.3	0.0247			11	4	0.12	0.94	0.65					1.18
	1.26	-0.0475	2.02	0.223			0.0162	-0.00796	1.91	0.011			12	1	0.01	0.37	0.5					0.65
	0.118	0.214	1.62	0.275			-0.051	-0.0459	1.77	0.0406			13	4	0.07	0.98	0.84					0.5
	0.405	0.0896	1.8	-0.134			2.14	0.0626	3.11	0.0405			14	3	0.07	0.66	0.84					0.84
	1.31	0.054	1.3	-0.000895			-0.0226	0.0359	1.91	-0.0626			15	2	0.07	0.15	1.53					0.84
	-0.0144	-0.136	1.54	-0.0504			2.04	-0.0767	2.01	-0.0131			16	4	0.33	0.55	1.06					1.53
	0.299	0.138	0.768	-0.127			0.0258	-0.00389	2.13	0.116			17	3	0.03	0.35	0.63					1.06
	1.23	-0.0754	1.51	0.238			-0.025	-0.0412	1.95	0.0909			18	3	0.18	0.99	1.19					0.63
	0.653	0.0528	0.827	0.0313			0.328	0.102	2.65	0.0678			19	6	0.05	0.98	1.21					1.19
	0.181	0.218	-0.0186	0.195			0.102	0.124	1.85	-0.0145			20	3	0.08	0.73	0.72					1.21
	0.457	-0.136	1.77	0.000592			0.236	0.151	2.8	0.16			21	6	0.02	0.46	0.84					0.72
	-0.052	-0.172	1.58	-0.183			-0.125	-0.0176	2.05	-0.0119			22	3	0.16	0.99	0.94					0.84
	0.166	0.112	1.43	-0.0588			1.3	-0.00445	2.35	-0.0263			23	5	0.02	0.69	0.64					0.94
	0.00599	-0.0815	0.826	0.0613			-0.0239	-0.0564	2.46	0.00292			24	3	0.12	0.91	0.91					0.64
	-0.159	-0.0427	1.23	0.058			-0.043	-0.00868	3.06	0.0788			25	3	0.1	0.94	0.62					0.91
	-0.101	-0.134	1.41	-0.0379			-0.0282	-0.0392	2.32	0.0914			26	9	0.02	0.61	0.52					0.62
	0.0449	0.0812	1.51	0.044			-0.0409	0.0117	-0.0749	-0.0179			27	1	0.08	0.79	1.33					0.52
	-0.157	-0.256	1.39	0.122			-0.0889	0.0162	2.9	-0.0103												1.33
	0.24	-0.0534	1.11	-0.205			0.814	-0.0396	2.9	-0.0147
	0.204	0.268	1.63	0.222			-0.112	-0.153	2.66	0.000559										statistics fig 6e
	0.0832	0.0133	0.913	-0.094			-0.0958	-0.104	2.59	-0.0374										Kruskal-Wallis test
	-0.0565	-0.0857	2.01	0.0301			1.07	-0.0394	2.56	-0.0942										P value	0.2196
	0.161	0.0311	1.29	-0.01			-0.158	-0.149	1.86	-0.0221
	-0.0339	-0.151	1.32	0.00529			-0.0828	-0.126	1.54	-0.0344
	0.152	0.206	1.61	-0.0154			1.03	-0.115	2.4	-0.0418
	-0.0213	0.103	1.53	-0.132			0.124	0.0966	1.78	-0.0926
	0.0874	0.027	0.911	-0.0336			-0.0266	-0.113	2.2	0.105
	0.158	0.108	-0.0089	0.055			-0.0759	-0.0938	0.723	-0.0145
	1.17	0.0778	2.48	0.00463			-0.0827	-0.0148	0.669	-0.18
	0.0764	-0.0361	2.22	0.0831			-0.064	-0.149	2.08	-0.0892
	-0.00367	0.0666	-0.123	-0.00909			0.012	-0.0601	2.72	0.0777
	0.0206	0.00205	0.135	0.0299			0.0131	0.00134	1.67	-0.0499
	-0.0179	-0.0577	1.78	0.113			1.34	0.136	2.14	-0.0295
	-0.0512	-0.00868	1.39	0.00725			0.0894	0.0472	0.817	-0.0476
	-0.0284	-0.0473	1.75	-0.00293			0.0305	-0.00216	1.42	0.061
	-0.0473	0.057	0.82	0.0775			0.00911	0.0696	1.38	0.0808
	0.78	-0.108	2.69	0.157			0.33	0.167	1.3	-0.151
	0.709	0.0522	1.84	-0.00507			0.164	0.288	1.61	-0.0262
	-0.181	-0.153	0.105	0.058			0.0456	0.00436	2.4	-0.0599
	-0.081	-0.0759	0.629	0.0185			-0.178	-0.119	2.79	0.0306
	0.0504	0.136	1.53	-0.0237			0.806	-0.139	2.12	-0.00377
	-0.103	-0.0203	-0.0895	-0.0559			-0.0642	-0.16	-0.0274	0.0798
	0.0565	-0.0666	1.68	0.207			-0.00736	0.0215	2.54	-0.0896
	-0.0978	0.0165	2.1	-0.155			-0.125	-0.029	2.64	0.219
	0.111	-0.0119	0.74	0.111			0.105	0.0145	1.98	0.0362
	0.509	0.174	1.51	0.0277			-0.106	-0.0557	2.46	0.0132
	-0.023	-0.0497	1.61	-0.0506			-0.0495	-0.00944	2.05	0.0034
	0.155	0.111	1.23	0.0498			0.0334	0.0823	2.61	0.0829
	0.0635	0.0676					0.0792	0.105	1.48	-0.148
	0.0321	0.175					1.46	0.0309	2.09	0.0245
	-0.0401	0.0654							0.881	3.52e-05
	0.00482	-0.132							2.22	0.0289
	0.232	-0.15							2.11	0.0405
	0.237	-0.0377							1.1	-0.105
	0.0407	0.0093							1.76	-0.161
	0.0185	0.0138							2.1	0.00121
	1.04	-0.0725							1.57	-0.0473
	-0.0297	-0.0473							1.49	-0.0393
	0.219	0.103							1.7	-0.0458
	-0.0252	-0.0775							2.11	-0.033
	-0.0871	-0.0751							1.49	-0.155
	0.253	0.055							1.33	-0.0281
	1.83	0.126							1.68	-0.00222
	0.0891	0.0788							1.74	0.0325
	1.19	-0.0276							2.47	-0.125
	-0.247	-0.167							2.54	0.0195
	-0.103	-0.122							1.95	-0.0755
	0.752	-0.0823							2.51	0.0811
	0.158	-0.053							1.6	-0.0814
	0.0336	0.0761							2.42	0.00961
	0.106	-0.0286							1.52	0.0779
	-0.221	-0.0732							2.31	0.0514
	0.0459	-0.0346							2	0.153
	0.194	0.143							1.84	0.0441
	1.45	0.101							2.27	0.126
	-0.0655	-0.134							2.2	-0.0877
	0.016	-0.014							2.32	-0.0583
	0.476	0.0495							2.18	-0.0792
	0.131	0.17							1.4	0.0906
	0.0745	-0.0263							0.0456	0.0106
	0.0521	-0.154							1.78	0.246
	-0.147	-0.0754							1.84	-0.0501
	0.182	0.253							2.15	0.185
	0.00326	-0.137							2.37	0.00249
	0.187	0.336							-0.0884	-0.0904
	-0.111	-0.0662							1.69	-0.0466
	-0.0466	0.0272							1.42	0.172
	0.0568	0.154							1.63	-0.0949
	0.23	0.246							1.32	-0.0253
	0.0935	-0.0431							1.95	-0.0132
	-0.143	-0.02							1.02	-0.00121
	0.0899	-0.00875							1.4	0.143
	0.128	0.108							1.42	0.0117
	-0.172	-0.0613							2.14	-0.0515
	-0.104	0.0178							2.39	-0.0668
	0.103	0.0731							1.76	-0.092
	0.0558	-0.226							2.28	0.0383
	0.467	0.182							2.49	-0.0122
	0.497	-0.0771							2.63	0.00437
	-0.101	-0.0164							1.63	-0.0536
	-0.0816	-0.0398							2.47	0.0958
	-0.00615	-0.0967							1.36	-0.0901
	-0.0281	-0.0296							2.27	-0.0502
	1.13	0.000728							3.21	0.0391
	-0.00616	-0.0408							3.01	0.125
	0.136	-0.0766							2.55	0.0874
	0.453	-0.109							2.22	-0.064
	-0.0374	-0.00744							1.66	-0.038
	0.576	-0.164							2.32	0.0468
	0.506	-0.0156							2.73	-0.0568
	0.0296	0.0127							1.45	0.0234
	-0.096	-0.102							1.72	0.0932
	-0.000807	-0.0885							2.14	-0.0885
	-0.0638	-0.0641							2.58	-0.0325
	-0.0653	0.137							1.8	0.026
	0.169	0.193							2.52	-0.0617
	-0.0514	0.0674							1.88	0.0292
	-0.178	-0.188							1.22	0.0398
	-0.0194	-0.16							2.24	-0.0796
	-0.0863	-0.152							1.49	0.0172
	0.0904	0.0262							2.46	0.0219
	-0.0969	-0.0531							1.77	-0.0804
	0.0816	0.213							1.14	0.0318
	-0.0715	0.0454							1.99	0.0695
	-0.0446	0.0223							1.75	0.0744
	-0.0019	-0.0722							2.08	-0.0197
	-0.019	-0.248							2	-0.111
	0.803	-0.237							2.51	0.00576
	-0.0171	-0.0687							2.23	-0.097
	0.0129	0.082							0.934	0.028
	0.0247	-0.0565							1.02	-0.0104
	-0.0717	-0.132							1.71	0.115
	0.837	-0.217							1.52	-0.0914
	-0.0372	-0.0178							2.28	0.053
	-0.215	-0.149							2.54	0.0542
	0.0856	-0.272							1.89	-0.116
	-0.0726	-0.0856							1.95	-0.0794
	-0.0415	-0.0399							1.25	-0.22
	-0.0366	-0.0296							0.99	-0.147
	0.292	0.0568							0.716	-0.149
	0.182	0.122							1.04	0.0567
	0.00528	0.0811							2.12	0.106
	-0.00435	-0.0203							1.69	-0.0998
	-0.0241	-0.0329							0.735	-0.151
	0.0778	-0.202							2.02	-0.0346
	0.0464	0.134							2.16	0.135
	-0.131	-0.122							1.53	0.0113
	0.0941	0.165							2.38	-0.00783
	1.11	-0.088							1.18	0.0283
	0.038	-0.0326							1.46	0.049
	0.172	0.148							2.09	0.0562
	-0.109	-0.0441							1.01	-0.0017
	0.0492	0.0273							1.85	-0.12
	-0.091	-0.0602							1.37	0.03
	-0.17	-0.0944							1.66	-0.0312
	-0.037	0.0322							1.81	-0.054
	-0.282	-0.19							2.17	-0.0462
	0.122	0.0306							1.34	-0.0553
	0.0582	0.115							1.74	-0.0938
	0.0775	0.0823							1.51	-0.102
	-0.0325	-0.0957							1.55	-0.0345
	-0.149	-0.202							0.0451	0.0372
	-0.153	-0.0267							0.919	-0.0375
	-0.118	-0.24							0.557	-0.167
	-0.0191	-0.0415							0.853	-0.0353
	0.103	0.0404							0.62	0.0119
	1.11	0.135							2.49	-0.0775
	0.102	-0.0343							-0.089	-0.00266
	-0.09	-0.0299							0.65	-0.124
	1	0.0212							0.664	-0.0477
	0.383	-0.0519							1.66	-0.0557
	0.212	-0.0357							1.88	-0.0928
	0.00129	-0.199							1.44	-0.0857
	-0.118	0.0259							0.803	-0.0243
	0.811	-0.0231							1.12	0.042
	-0.215	-0.132							1.28	-0.0648
	0.852	0.0307							1.65	0.0913
	0.165	0.215							1.4	-0.15
	-0.0966	-0.0989							2.07	-0.0189
	0.176	0.145							0.77	0.0647
	-0.0758	-0.0831							1.08	0.0431
	0.598	-0.0591							0.296	0.0212
	-0.0645	-0.0463							2.07	0.0337
	-0.0874	-0.0903							1.72	-0.201
	0.065	0.0185							0.563	-0.0156
	-0.0706	-0.103							0.592	-0.118
	-0.0233	0.144							1.06	0.0493
	-0.0129	0.0878							1.61	-0.0806
	1.26	0.157							1.05	0.176
	0.0138	-0.0679							-0.0392	-0.139
	0.0394	0.0218							1.43	0.0632
	-0.0932	-0.0216							1.13	0.115
	0.0655	0.0744							1.71	-0.0613
	0.107	-0.0261							2.72	0.0944
	-0.0392	-0.0704							1.79	0.0659
	0.185	-0.0704							0.931	-0.142
	0.815	0.0584							1.4	-0.229
	0.337	0.111							0.75	-0.0873
	-0.00599	-0.159							1.15	-0.161
	0.869	-0.00851							1.28	-0.0455
	-0.0344	-0.0642							2.21	0.138
	-0.0525	-0.0379							-0.015	-0.0851
	0.0584	0.0429							1.5	-0.0702
	1.23	0.0237							2.54	-0.0645
	0.536	-0.127							2.73	0.0265
	1.74	0.0818							1.27	-0.0883
	-0.0534	-0.108							1.24	-0.0489
	1.51	0.241							1.73	-0.0439
	-0.0212	0.0128							1.29	-0.155
	0.0159	0.0648							2.2	0.154
	-0.0689	-0.0318							1.9	-0.0962
	1.17	-0.0153							1.9	-0.0334
	0.273	-0.0128							2.24	-0.00946
	0.0478	0.0748							1.63	0.0262
	-0.0497	-0.0647							2.56	-0.00153
	-0.17	-0.154							0.984	0.0459
	0.934	0.11							1.32	0.0428
	0.995	0.0742							1.27	-0.0388
	0.141	0.232							2.53	-0.0144
	1.17	-0.0437							1.8	0.0372
	0.076	0.00315							1.43	-0.0282
	1.12	0.0147							2.43	-1.85e-05
	0.226	0.149							1.9	0.0167
	0.182	0.2							1.71	0.0455
	0.414	0.452							1.46	-0.109
	0.691	0.0818							1.81	-0.158
	0.0102	0.126							2.23	0.252
	0.609	0.604							1.83	-0.0419
	0.872	-0.0565							2.38	0.0161
	0.0337	0.0616							2.11	0.166
	0.834	-0.0283							1.6	-0.179
	0.0495	0.00942							1.85	-0.106
	1.42	0.202							0.248	0.00472
	0.245	0.312							1.86	0.106
	0.0534	0.0727							2.13	0.0535
	0.0025	-0.00728							1.4	0.0623
	0.0781	0.152							1.3	-0.194
	0.0264	0.006							1.72	0.132
	0.0461	-0.00572							1.32	-0.0387
	0.109	0.000998							1.35	-0.0281
	0.176	0.202
	0.0945	0.206
	0.0309	-0.0165

## Sheet: Figure7
Figure 7
fig 7a							fig 7b
	Bouton #	N	pves 1 mM Ca2+	q	synaptic strength 1 mM Ca2+			Bouton #	N	pves 4 mM Ca2+	q	synaptic strength 4 mM Ca2+
	1	3	0.11	0.89	0.2937			1	3	0.84	0.89	2.2428
	2	2	0.14	1.44	0.4032			2	2	0.99	1.44	2.8512
	3	2	0.11	0.63	0.1386			3	2	0.55	0.63	0.693
	4	3	0.2	0.85	0.51			4	3	0.94	0.85	2.397
	5	2	0.07	0.6	0.084			5	2	0.17	0.6	0.204
	6	4	0.09	0.73	0.2628			6	4	0.45	0.73	1.314
	7	3	0.04	0.75	0.09			7	3	0.89	0.75	2.0025
	8	2	0.09	1.26	0.2268			8	2	0.89	1.26	2.2428
	9	8	0.02	0.55	0.088			9	8	0.71	0.55	3.124
	10	2	0.09	1.18	0.2124			10	2	0.97	1.18	2.2892
	11	4	0.12	0.65	0.312			11	4	0.94	0.65	2.444
	12	1	0.01	0.5	0.005			12	1	0.37	0.5	0.185
	13	4	0.07	0.84	0.2352			13	4	0.98	0.84	3.2928
	14	3	0.07	0.84	0.1764			14	3	0.66	0.84	1.6632
	15	2	0.07	1.53	0.2142			15	2	0.15	1.53	0.459
	16	4	0.33	1.06	1.3992			16	4	0.55	1.06	2.332
	17	3	0.03	0.63	0.0567			17	3	0.35	0.63	0.6615
	18	3	0.18	1.19	0.6426			18	3	0.99	1.19	3.5343
	19	6	0.05	1.21	0.363			19	6	0.98	1.21	7.1148
	20	3	0.08	0.72	0.1728			20	3	0.73	0.72	1.5768
	21	6	0.02	0.84	0.1008			21	6	0.46	0.84	2.3184
	22	3	0.16	0.94	0.4512			22	3	0.99	0.94	2.7918
	23	5	0.02	0.64	0.064			23	5	0.69	0.64	2.208
	24	3	0.12	0.91	0.3276			24	3	0.91	0.91	2.4843
	25	3	0.1	0.62	0.186			25	3	0.94	0.62	1.7484
	26	9	0.02	0.52	0.0936			26	9	0.61	0.52	2.8548
	27	1	0.08	1.33	0.1064			27	1	0.79	1.33	1.0507
	statistics fig 7a							statistics fig 7b
	Groups compared	N vs syn strength 1 mM Ca2+	pves vs syn strength 1 mM Ca2+	q vs syn strength 1 mM Ca2+				Groups compared	N vs syn strength 4 mM Ca2+	pves vs syn strength 4 mM Ca2+	q vs syn strength 4 mM Ca2+
	test	simple linear regression	simple linear regression	simple linear regression				test	simple linear regression	simple linear regression	simple linear regression
	R squared	0.0003312	0.8539	0.1337				R squared	0.2793	0.4192	0.06724
	P value	0.9282	<0.0001	0.0608				P value	0.0046	0.0003	0.1915

## Sheet: Sup Fig 1
Sup Fig 1
Sup Fig 1a										ED Fig 1b
example 1			example 2			example 3				example 1			example 2			example 3
time (min)	DeltaF/F Pulse		time (min)	DeltaF/F Pulse		time (min)	DeltaF/F Pulse			time (min)	DeltaF/F Pulse		time (min)	DeltaF/F Pulse		time (min)	DeltaF/F Pulse
0	1.66		0	0.677		0	2.14			0	3.29		0	-0.114		0	1.73
0.166667	2.12		0.166667	1.45		0.166667	2.04			0.166667	3.65		0.166667	0.0594		0.166667	1.4
0.333333	2		0.333333	1.17		0.333333	1.35			0.333333	3.24		0.333333	0.0162		0.333333	0.0181
0.5	1.61		0.5	0.789		0.5	1.08			0.5	3.67		0.5	-0.0236		0.5	-0.0026
0.666667	1.94		0.666667	1.27		0.666667	1.09			0.666667	3.66		0.666667	-0.174		0.666667	0.0102
0.833333	1.64		0.833333	0.814		0.833333	1.32			0.833333	3.72		0.833333	0.0644		0.833333	0.0123
1	1.66		1	0.814		1	1.25			1	3.85		1	0.0374		1	-0.0142
1.16667	1.17		1.16667	1.25		1.16667	1.52			1.16667	3.54		1.16667	-0.0907		1.16667	-0.106
1.33333	1.33		1.33333	0.802		1.33333	1.34			1.33333	3.24		1.33333	0.141		1.33333	0.0466
1.5	1.51		1.5	1.01		1.5	1.34			1.5	3.49		1.5	-0.0313		1.5	0.0665
1.66667	1.78		1.66667	0.983		1.66667	2.23			1.66667	3.43		1.66667	0.0912		1.66667	0.0162
1.83333	1.56		1.83333	1.54		1.83333	0.809			1.83333	3.98		1.83333	0.236		1.83333	-0.051
2	1.51		2	0.0749		2	-0.105			2	3.3		2	-0.0452		2	2.14
2.16667	1.39		2.16667	1.3		2.16667	0.991			2.16667	3.01		2.16667	0.546		2.16667	-0.0226
2.33333	2.29		2.33333	1.27		2.33333	1.15			2.33333	3.66		2.33333	0.877		2.33333	2.04
2.5	1.4		2.5	1.4		2.5	1.76			2.5	3.35		2.5	0.0164		2.5	0.0258
2.66667	1.53		2.66667	1.26		2.66667	1.67			2.66667	3.61		2.66667	-0.00672		2.66667	-0.025
2.83333	1.88		2.83333	0.342		2.83333	1.08			2.83333	3.56		2.83333	0.132		2.83333	0.328
3	1.42		3	0.603		3	2.01			3	3.59		3	-0.0224		3	0.102
3.16667	0.746		3.16667	0.797		3.16667	1.38			3.16667	3.41		3.16667	-0.179		3.16667	0.236
3.33333	1.65		3.33333	0.917		3.33333	0.75			3.33333	2.99		3.33333	0.0286		3.33333	-0.125
3.5	0.866		3.5	0.69		3.5	0.956			3.5	3.64		3.5	0.452		3.5	1.3
3.66667	1.36		3.66667	0.928		3.66667	1.56			3.66667	4.18		3.66667	0.509		3.66667	-0.0239
3.83333	1.14		3.83333	1.35		3.83333	1.75			3.83333	4		3.83333	-0.00479		3.83333	-0.043
4	1.78		4	1.03		4	1.46			4	3.64		4	-0.134		4	-0.0282
4.16667	1.96		4.16667	1.35		4.16667	1.53			4.16667	3.58		4.16667	-0.147		4.16667	-0.0409
4.33333	1.99		4.33333	1.27		4.33333	0.519			4.33333	3.66		4.33333	-0.0678		4.33333	-0.0889
4.5	2.04		4.5	0.699		4.5	1.62			4.5	3.77		4.5	-0.0337		4.5	0.814
4.66667	1.56		4.66667	0.0852		4.66667	1.39			4.66667	3.42		4.66667	-0.0697		4.66667	-0.112
4.83333	1.43		4.83333	0.597		4.83333	0.755			4.83333	3.48		4.83333	-0.0644		4.83333	-0.0958
5	1.83		5	0.57		5	1.69			5	3.3		5	0.264		5	1.07
5.16667	1.13		5.16667	1.11		5.16667	1.52			5.16667	3.35		5.16667	0.8		5.16667	-0.158
5.33333	0.883		5.33333	1.23		5.33333	1.41			5.33333	3.61		5.33333	0.0833		5.33333	-0.0828
5.5	0.732		5.5	1.31		5.5	0.744			5.5	3.48		5.5	0.0171		5.5	1.03
5.66667	1.98		5.66667	1.02		5.66667	1.41			5.66667	3.28		5.66667	0.161		5.66667	0.124
5.83333	1.33		5.83333	0.707		5.83333	1.7			5.83333	3.46		5.83333	-0.0458		5.83333	-0.0266
6	2.23		6	0.982		6	1.53			6	3.74		6	0.00224		6	-0.0759
6.16667	2.13		6.16667	0.372		6.16667	2.19			6.16667	3.45		6.16667	0.063		6.16667	-0.0827
6.33333	2.59		6.33333	0.624		6.33333	1.26			6.33333	3.55		6.33333	-0.15		6.33333	-0.064
6.5	2.64		6.5	1.01		6.5	1.31			6.5	3.77		6.5	0.0745		6.5	0.012
6.66667	1.96		6.66667	0.47		6.66667	0.0511			6.66667	3.75		6.66667	-0.047		6.66667	0.0131
6.83333	1.49		6.83333	1.18		6.83333	2.38			6.83333	3.79		6.83333	-0.162		6.83333	1.34
7	1.91		7	-0.0134		7	1.54			7	3.8		7	0.814		7	0.0894
7.16667	1.9		7.16667	0.967		7.16667	1.45			7.16667	3.52		7.16667	1.18		7.16667	0.0305
7.33333	2.01		7.33333	0.852		7.33333	1.2			7.33333	3.66		7.33333	1.23		7.33333	0.00911
7.5	2.38		7.5	1.49		7.5	1.02			7.5	3.76		7.5	0.0483		7.5	0.33
7.66667	1.95		7.66667	1.69		7.66667	0.166			7.66667	3.56		7.66667	0.248		7.66667	0.164
7.83333	1.86		7.83333	0.946		7.83333	1.36			7.83333	3.64		7.83333	-0.119		7.83333	0.0456
8	1.6		8	1.27		8	1.03			8	3.77		8	0.0631		8	-0.178
8.16667	1.38		8.16667	0.848		8.16667	1.15			8.16667	3.27		8.16667	-0.177		8.16667	0.806
8.33333	1.83		8.33333	1.18		8.33333	0.912			8.33333	2.55		8.33333	-0.0191		8.33333	-0.0642
8.5	1.79		8.5	1.31		8.5	0.542			8.5	3.45		8.5	0.125		8.5	-0.00736
8.66667	1.74		8.66667	1		8.66667	0.506			8.66667	3.37		8.66667	0.134		8.66667	-0.125
8.83333	1.3		8.83333	0.841		8.83333	1.47			8.83333	3.67		8.83333	-0.033		8.83333	0.105
9	1.47		9	0.605		9	1.46			19	1.3		9	-0.0252		9	-0.106
9.16667	1.66		9.16667	0.684		9.16667	1.74			19.1667	-0.000669		9.16667	-0.0418		9.16667	-0.0495
9.33333	1.33		9.33333	0.747		9.33333	0.955			19.3333	0.0445		9.33333	-0.0234		9.33333	0.0334
9.5	1.67		9.5	0.681		9.5	1.2			19.5	1.75		9.5	0.227		9.5	0.0792
9.66667	2.34		9.66667	-0.0301		9.66667	1.62			19.6667	0.755		9.66667	-0.0628		9.66667	1.46
9.83333	1.8		9.83333	0.956		9.83333	1.26			19.8333	1.53		9.83333	0.164		19.8333	2.45
10	1.97		10	0.432		10	1.21			20	-0.0138		20	1.96		20	3.01
10.1667	1.52		10.1667	0.58		10.1667	1.41			20.1667	1.29		20.1667	2.03		20.1667	-0.0353
10.3333	1.79		10.3333	1.82		10.3333	1.11			20.3333	-0.0692		20.3333	1.39		20.3333	3.21
10.5	1.54		10.5	0.934		10.5	1.54			20.5	-0.0438		20.5	1.62		20.5	3.12
10.6667	1.97		10.6667	0.0472		10.6667	0.96			20.6667	1.66		20.6667	1.3		20.6667	2.6
10.8333	2.1		10.8333	0.599		10.8333	0.947			20.8333	0.1		20.8333	1.6		20.8333	1.69
11	1.25		11	0.979		11	0.815			21	0.0818		21	1.73		21	2.69
11.1667	1.66		11.1667	0.949		11.1667	1.65			21.1667	0.0191		21.1667	1.22		21.1667	3.1
11.3333	1.19		11.3333	1.09		11.3333	1.58			21.3333	1.19		21.3333	2.02		21.3333	3.3
11.5	1.96		11.5	1.1		11.5	0.876			21.5	-0.0054		21.5	2.8		21.5	1.91
11.6667	1.78		11.6667	-0.0676		11.6667	0.36			21.6667	0.0122		21.6667	1.63		21.6667	1.77
11.8333	2.4		11.8333	1.48		11.8333	0.79			21.8333	0.0495		21.8333	2.31		21.8333	3.11
12	1.53		12	0.022		12	1.63			22	2.12		22	1.99		22	1.91
12.1667	2.25		12.1667	0.767		12.1667	-0.0854			22.1667	-0.012		22.1667	1.63		22.1667	2.01
12.3333	1.08		12.3333	1.44		12.3333	1.09			22.3333	-0.0467		22.3333	2.09		22.3333	2.13
12.5	1.76		12.5	1.26		12.5	0.967			22.5	-0.00167		22.5	1.62		22.5	1.95
12.6667	1.35		12.6667	1.07		12.6667	1.48			22.6667	-0.0171		22.6667	2.24		22.6667	2.65
12.8333	1.16		12.8333	0.888		12.8333	1.77			22.8333	-0.12		22.8333	2.02		22.8333	1.85
13	1.37		13	1.2		13	0.00708			23	-0.0725		23	1.66		23	2.8
13.1667	2.03		13.1667	0.272		13.1667	1.04			23.1667	0.0623		23.1667	2.04		23.1667	2.05
13.3333	2.11		13.3333	0.931		13.3333	1.49			23.3333	2.11		23.3333	2.02		23.3333	2.35
13.5	1.19		13.5	0.561		13.5	1.49			23.5	0.0907		23.5	1.92		23.5	2.46
13.6667	1.38		13.6667	0.672		13.6667	0.0426			23.6667	-0.0357		23.6667	2.21		23.6667	3.06
13.8333	1.63		13.8333	0.725		13.8333	1.04			23.8333	-0.0957		23.8333	2.1		23.8333	2.32
14	1.68		14	0.151		14	1.53			24	-0.0608		24	1.77		24	-0.0749
14.1667	1.6		14.1667	1.03		14.1667	1.53			24.1667	1.25		24.1667	2.42		24.1667	2.9
14.3333	1.69		14.3333	1.09		14.3333	1.73			24.3333	0.0358		24.3333	1.78		24.3333	2.9
14.5	1.12		14.5	1.19		14.5	1.86			24.5	0.0771		24.5	1.99		24.5	2.66
14.6667	1.37		14.6667	1.05		14.6667	1.51			24.6667	0.777		24.6667	2.29		24.6667	2.59
14.8333	1.49		14.8333	-0.0671		14.8333	1.98			24.8333	0.027		24.8333	1.4		24.8333	2.56
15	0.435		15	0.93		15	1.04			25	1.77		25	1.58		25	1.86
15.1667	1.08		15.1667	0.972		15.1667	1.73			25.1667	1.94		25.1667	1.29		25.1667	1.54
15.3333	1.35		15.3333	0.472		15.3333	1.56			25.3333	1.14		25.3333	2.04		25.3333	2.4
15.5	0.297		15.5	-0.0592		15.5	1.3			25.5	1.03		25.5	1.59		25.5	1.78
15.6667	1.26		15.6667	0.973		15.6667	0.986			25.6667	0.0687		25.6667	1.79		25.6667	2.2
15.8333	1.49		15.8333	0.219		15.8333	2.16			25.8333	-0.139		25.8333	1.54		25.8333	0.723
16	1.54		16	1.72		16	1.82			26	1.65		26	1.99		26	0.669
16.1667	1.69		16.1667	0.496		16.1667	1.11			26.1667	-0.0299		26.1667	1.61		26.1667	2.08
			16.3333	0.262		16.3333	1.51			26.3333	0.00816		26.3333	1.8		26.3333	2.72
			16.5	-0.055		16.5	1.17			26.5	-0.0329		26.5	1.78		26.5	1.67
			16.6667	1.31		16.6667	0.478			26.6667	2.12e-05		26.6667	2.1		26.6667	2.14
						16.8333	0.969			26.8333	-0.0429		26.8333	1.79		26.8333	0.817
						17	2.01			27	0.142		27	0.888		27	1.42
										27.1667	3.36		27.1667	1.85		27.1667	1.38
										27.3333	0.0958		27.3333	0.849		27.3333	1.3
										27.5	0.0221		27.5	2.41		27.5	1.61
										27.6667	0.229		27.6667	1.33		27.6667	2.4
										27.8333	1.13		27.8333	2.4		27.8333	2.79
										28	0.117		28	1.6		28	2.12
										28.1667	1.17		28.1667	1.68		28.1667	-0.0274
										28.3333	-0.0485		28.3333	2.25		28.3333	2.54
										28.5	1.94		28.5	1.95		28.5	2.64
										28.6667	0.00701		28.6667	2.41		28.6667	1.98
										28.8333	0.00364		28.8333	1.92		28.8333	2.46
										29	1.01		29	2.26		29	2.05
										29.1667	0.0516		29.1667	2.45		29.1667	2.61
										29.3333	1.06		29.3333	2.47		29.3333	1.48
										29.5	-0.0639		29.5	1.95		29.5	2.09
										29.6667	-0.0341		29.6667	2.11		29.6667	0.881
										29.8333	-0.00827		29.8333	2.02		29.8333	2.22
										30	1.36		30	0.553		30	2.11
										30.1667	1.35		30.1667	2.16		30.1667	1.1
										30.3333	-0.00991		30.3333	1.25		30.3333	1.76
										30.5	0.0138		30.5	1.74		30.5	2.1
										30.6667	0.117		30.6667	1.95		30.6667	1.57
										30.8333	0.0472		30.8333	1.69		30.8333	1.49
										31	-0.00557		31	2.12		31	1.7
										31.1667	0.119		31.1667	1.29		31.1667	2.11
										31.3333	0.154		31.3333	2.29		31.3333	1.49
										31.5	-0.232		31.5	2.1		31.5	1.33
										31.6667	0.0213		31.6667	2.34		31.6667	1.68
										31.8333	-0.0413		31.8333	2.04		31.8333	1.74
										32	-0.00118		32	1.93		32	2.47
										32.1667	1.17		32.1667	2.2		32.1667	2.54
										32.3333	0.0939		32.3333	1.68		32.3333	1.95
										32.5	0.0572		32.5	1.92		32.5	2.51
										32.6667	0.0813		32.6667	1.95		32.6667	1.6
										32.8333	-0.0359		32.8333	1.49		32.8333	2.42
										33	-0.0625		33	1.85		33	1.52
										33.1667	0.1		33.1667	1.56		33.1667	2.31
										33.3333	-0.0242		33.3333	1.44		33.3333	2
										33.5	-0.028		33.5	1.6		33.5	1.84
										33.6667	0.179		33.6667	0.802		33.6667	2.27
										33.8333	-0.00101		33.8333	1.39		33.8333	2.2
										34	-0.0431		34	2.53		34	2.32
										34.1667	-0.0616		34.1667	2.19		34.1667	2.18
										34.3333	0.0289		34.3333	1.54		34.3333	1.4
										34.5	0.117		34.5	1.58		34.5	0.0456
										34.6667	0.159		34.6667	1.86		34.6667	1.78
										34.8333	-0.00137		34.8333	2.18		34.8333	1.84
										35	0.026		35	2.23		35	2.15
										35.1667	-0.0319		35.1667	2.63		35.1667	2.37
										35.3333	-0.0718		35.3333	2.48		35.3333	-0.0884
										35.5	1.13		35.5	2.01		35.5	1.69
										35.6667	0.0157		35.6667	2.36		35.6667	1.42
										35.8333	-0.0453		35.8333	2.09		35.8333	1.63
										36	-0.154		36	2.39		36	1.32
										36.1667	-0.0205		36.1667	3.05		36.1667	1.95
										36.3333	1.25		36.3333	3.28		36.3333	1.02
										36.5	-0.0243		36.5	3.77		36.5	1.4
										36.6667	0.25		36.6667	2.97		36.6667	1.42
										36.8333	1.43		36.8333	2		36.8333	2.14
										37	1.87		37	2.26		37	2.39
										37.1667	-0.0132		37.1667	2.39		37.1667	1.76
										37.3333	1.12		37.3333	3.62		37.3333	2.28
										37.5	-0.109		37.5	2.69		37.5	2.49
										37.6667	-0.0288		37.6667	2.62		37.6667	2.63
										37.8333	-0.0637		37.8333	4.34		37.8333	1.63
										38	1.17		38	2.58		38	2.47
										38.1667	1.25		38.1667	3.07		38.1667	1.36
										38.3333	-0.0999		38.3333	2.62		38.3333	2.27
										38.5	1.78		38.5	2.46		38.5	3.21
										38.6667	1.35		38.6667	2.6		38.6667	3.01
										38.8333	0.0682		38.8333	3.08		38.8333	2.55
										39	-0.0926		39	3.17		39	2.22
										39.1667	0.167		39.1667	3.01		39.1667	1.66
										39.3333	0.0774		39.3333	3.25		39.3333	2.32
										39.5	0.0224		39.5	2.83		39.5	2.73
										39.6667	0.0892		39.6667	3.25		39.6667	1.45
										39.8333	-0.0047		39.8333	3.3		39.8333	1.72
										40	0.964		40	3.06		40	2.14
										40.1667	1.59		40.1667	3.31		40.1667	2.58
										40.3333	1.62		40.3333	2.94		40.3333	1.8
										40.5	1.2		40.5	1.83		40.5	2.52
										40.6667	-0.0506		40.6667	2.49		40.6667	1.88
										40.8333	1.34		40.8333	2.56		40.8333	1.22
										41	-0.0408		41	2.87		41	2.24
										41.1667	-0.00268		41.1667	2.22		41.1667	1.49
										41.3333	-0.12		41.3333	2.22		41.3333	2.46
										41.5	0.095		41.5	2.61		41.5	1.77
										41.6667	0.13		41.6667	1.86		41.6667	1.14
										41.8333	1.6		41.8333	2.04		41.8333	1.99
										42	0.0428		42	2.08		42	1.75
										42.1667	0.815		42.1667	2.06		42.1667	2.08
										42.3333	2.07		42.3333	2.18		42.3333	2
										42.5	0.0615		42.5	1.72		42.5	2.51
										42.6667	0.0993		42.6667	2.1		42.6667	2.23
										42.8333	0.00687		42.8333	2.16		42.8333	0.934
										43	-0.0348		43	1.66		43	1.02
										43.1667	-0.161		43.1667	2		43.1667	1.71
										43.3333	-0.0378		43.3333	1.81		43.3333	1.52
										43.5	1.69		43.5	1.95		43.5	2.28
										43.6667	1.67		43.6667	2.59		43.6667	2.54
										43.8333	-0.167		43.8333	2.65		43.8333	1.89
										44	0.0379		44	2.23		44	1.95
										44.1667	3.43		44.1667	2.11		44.1667	1.25
										44.3333	0.096		44.3333	2.03		44.3333	0.99
										44.5	0.132		44.5	2.86		44.5	0.716
										44.6667	0.986		44.6667	2.43		44.6667	1.04
										44.8333	-0.0579		44.8333	3.22		44.8333	2.12
										45	0.0811		45	2.94		45	1.69
										45.1667	-0.0432		45.1667	2.95		45.1667	0.735
										45.3333	1.53		45.3333	2.4		45.3333	2.02
										45.5	0.0766		45.5	2.86		45.5	2.16
										45.6667	-0.00226		45.6667	2.97		45.6667	1.53
										45.8333	1.42		45.8333	4.25		45.8333	2.38
										46	-0.131		46	2.42		46	1.18
										46.1667	0.0555		46.1667	1.64		46.1667	1.46
										46.3333	0.15		46.3333	1.52		46.3333	2.09
										46.5	0.145		46.5	2.87		46.5	1.01
										46.6667	-0.0369		46.6667	3.25		46.6667	1.85
										46.8333	-0.0706		46.8333	2.21		46.8333	1.37
										47	-0.0424		47	2.27		47	1.66
										47.1667	1.34		47.1667	2.63		47.1667	1.81
										47.3333	0.0123		47.3333	2.47		47.3333	2.17
										47.5	-0.00757		47.5	2.27		47.5	1.34
										47.6667	1.8		47.6667	2.16		47.6667	1.74
										47.8333	-0.143		47.8333	3.24		47.8333	1.51
										48	0.0256		48	2.95		48	1.55
										48.1667	-0.0336		48.1667	1.38		48.1667	0.0451
										48.3333	-0.102		48.3333	1.52		48.3333	0.919
										48.5	0.11		48.5	1.5		48.5	0.557
										48.6667	-0.151		48.6667	1.76		48.6667	0.853
										48.8333	-0.072		48.8333	1.73		48.8333	0.62
										49	-0.0335		49	2.17		49	2.49
										49.1667	-0.000963		49.1667	1.88		49.1667	-0.089
										49.3333	-0.0756		49.3333	2.78		49.3333	0.65
										49.5	-0.163		49.5	1.82		49.5	0.664
										49.6667	-0.206		49.6667	3.14		49.6667	1.66
										49.8333	-0.203		49.8333	1.54		49.8333	1.88
										50	0.144		50	1.73		50	1.44
										50.1667	0.0999		50.1667	1.88		50.1667	0.803
										50.3333	-0.0313		50.3333	2.25		50.3333	1.12
										50.5	-0.154		50.5	1.77		50.5	1.28
										50.6667	-0.138		50.6667	1.46		50.6667	1.65
										50.8333	0.976		50.8333	1.67		50.8333	1.4
										51	0.0143		51	1.89		51	2.07
										51.1667	-0.0711		51.1667	1.81		51.1667	0.77
										51.3333	-0.0415		51.3333	2.31		51.3333	1.08
										51.5	-0.052		51.5	2.14		51.5	0.296
										51.6667	-0.00124		51.6667	1.5		51.6667	2.07
										51.8333	-0.0269		51.8333	1.24		51.8333	1.72
										52	-0.0639		52	1.46		52	0.563
										52.1667	-0.0454		52.1667	1.39		52.1667	0.592
										52.3333	-0.0161		52.3333	1.8		52.3333	1.06
										52.5	-0.0761		52.5	1.74		52.5	1.61
										52.6667	0.0521		52.6667	1.76		52.6667	1.05
										52.8333	-0.0261		52.8333	2.11		52.8333	-0.0392
										53	-0.00363		53	1.32		53	1.43
										53.1667	0.028		53.1667	1.93		53.1667	1.13
										53.3333	0.0753		53.3333	2.07		53.3333	1.71
										53.5	0.00271		53.5	2.29		53.5	2.72
										53.6667	-0.112		53.6667	2.22		53.6667	1.79
										53.8333	-0.0257		53.8333	2.28		53.8333	0.931
										54	0.104		54	1.81		54	1.4
										54.1667	-0.0516		54.1667	1.17		54.1667	0.75
										54.3333	0.243		54.3333	0.536		54.3333	1.15
										54.5	-0.0195		54.5	2.38		54.5	1.28
										54.6667	-0.123		54.6667	2.66		54.6667	2.21
										54.8333	0.000826		54.8333	2		54.8333	-0.015
										55	0.264		55	2.28		55	1.5
										55.1667	-0.102		55.1667	2.51		55.1667	2.54
										55.3333	-0.189		55.3333	1.51		55.3333	2.73
										55.5	0.186		55.5	1.75		55.5	1.27
										55.6667	-0.0851		55.6667	2.46		55.6667	1.24
										55.8333	0.0895		55.8333	1.66		55.8333	1.73
										56	1.11		56	1.69		56	1.29
										56.1667	1.04		56.1667	1.36		56.1667	2.2
										56.3333	-0.145		56.3333	3.11		56.3333	1.9
										56.5	-0.12		56.5	2.19		56.5	1.9
										56.6667	0.0203		56.6667	1.53		56.6667	2.24
										56.8333	0.704		56.8333	1.91		56.8333	1.63
										57	-0.0406		57	2.07		57	2.56
										57.1667	-0.103		57.1667	1.57		57.1667	0.984
										57.3333	0.934		57.3333	1.19		57.3333	1.32
										57.5	0.175		57.5	1.54		57.5	1.27
										57.6667	0.0123		57.6667	2.06		57.6667	2.53
										57.8333	0.0847		57.8333	2.45		57.8333	1.8
										58	-0.0348		58	1.78		58	1.43
										58.1667	-0.0812		58.1667	1.72		58.1667	2.43
										58.3333	-0.0877		58.3333	2.11		58.3333	1.9
										58.5	-0.0585		58.5	2.12		58.5	1.71
										58.6667	1.21		58.6667	1.67		58.6667	1.46
										58.8333	0.00864		58.8333	2.35		58.8333	1.81
										59	1.92		59	2.06		59	2.23
										59.1667	0.025		59.1667	2.23		59.1667	1.83
										59.3333	0.157		59.3333	1.27		59.3333	2.38
										59.5	-0.0351		59.5	1.9		59.5	2.11
										59.6667	0.0424		59.6667	1.39		59.6667	1.6
										59.8333	-0.094		59.8333	1.87		59.8333	1.85
										60	0.934		60	1.72		60	0.248
										60.1667	0.422		60.1667	2.04		60.1667	1.86
										60.3333	0.0562		60.3333	2.6		60.3333	2.13
										60.5	-0.0424		60.5	2.39		60.5	1.4
										60.6667	0.0274		60.6667	0.568		60.6667	1.3
										60.8333	-0.0614		60.8333	2.82		60.8333	1.72
										61	0.285		61	2.16		61	1.32
										61.1667	0.0246		61.1667	2.31		61.1667	1.35
										61.3333	0.0922		61.3333	1.85
										61.5	1.28		61.5	2.22
										61.6667	1.25		61.6667	2.26
										61.8333	-0.0513		61.8333	3.29
										62	0.654		62	2.98
										62.1667	0.0373		62.1667	3.01
										62.3333	-0.12		62.3333	2.17
										62.5	-0.0878		62.5	2.12
										62.6667	-0.119		62.6667	2.49
										62.8333	0.056		62.8333	2.06
										63	0.174		63	2.42
										63.1667	-0.00186		63.1667	2.11
										63.3333	-0.113
										63.5	1.73
										63.6667	0.0471
										63.8333	-0.038
										64	1.14
										64.1667	-0.123
										64.3333	1.22

## Sheet: Sup Fig 2
Sup Fig 2
Bouton #	FWHM	psyn 1 mM Ca2+	psyn 4 mM Ca2+
1	0.2	0.895833	0.22619
2	0.22	1	0.233766
3	0.15	0.837209	0.12766
4	0.25	0.989474	0.482353
5	0.4	0.182796	0.175824
6	0.32	0.846154	0.351648
7	0.39	0.95	0.0779817
8	0.21	0.9	0.1875
9	0.4	1	0.0778443
10	0.21	1	0.208633
11	0.27	1	0.386831
12	0.345911	0.372549	0.106667
13	0.240073	1	0.295082
14	0.287785	0.894737	0.25
15	0.155472	0.288462	0.1
16	0.312708	0.919643	0.774194
17	0.243138	0.743119	0.134615
18	0.349811	1	0.466667
19	0.197715	1	0.267399
20	0.343369	0.984694	0.296296
21	0.205205	0.963855	0.186441
22	0.310701	1	0.425926
23	0.29124	1	0.135266
24	0.372233	1	0.333333
25	0.31985	1	0.291339
26	0.247621	1	0.166667
27	0.326364	0.847458	0.134969
statistics ED fig 2
Groups compared	FWHM - psyn 1 mM Ca2+	FWHM - psyn 4 mM Ca2+
test	simple linear regression	simple linear regression
R-square	0.003	0.013
p-value	0.784	0.566

## Sheet: Sup Fig 3
Sup Fig 3 a,b
Sup Fig 3a									Sup Fig 3b
		2 SD threshold									4 SD threshold
Bouton #	psyn Binofit	psyn 1 mM Ca2+	psyn 4 mM Ca2+						Bouton #	psyn Binofit	psyn 1 mM Ca2+	psyn 4 mM Ca2+
1	0.31425	0.22619							1	0.31425	0.154762
2	0.271	0.233766							2	0.271	0.181818
3	0.2079	0.12766							3	0.2079	0.0851064
4	0.488	0.482353							4	0.488	0.423529
5	0.1351	0.175824							5	0.1351	0.0439561
6	0.31425	0.351648							6	0.31425	0.263736
7	0.115264	0.0779817							7	0.115264	0.0460829
8	0.169416	0.1875							8	0.169416	0.125
9	0.199269	0.0778443							9	0.199269	0.0421687
10	0.169416	0.208633							10	0.169416	0.173913
11	0.400305	0.386831							11	0.400305	0.285124
12	0.01	0.106667							12	0.01	0.0266667
13	0.266096	0.295082							13	0.266096	0.245902
14	0.195643	0.25							14	0.195643	0.178571
15	0.1351	0.1							15	0.1351	0.0571429
16	0.791578	0.774194							16	0.791578	0.725806
17	0.087327	0.134615							17	0.087327	0.0384615
18	0.452992	0.466667							18	0.452992	0.416667
19	0.284699	0.267399							19	0.284699	0.238095
20	0.219251	0.296296							20	0.219251	0.222222
21	0.167028	0.186441							21	0.167028	0.186441
22	0.400305	0.425926							22	0.400305	0.425926
23	0.114158	0.135266							23	0.114158	0.0676328
24	0.318528	0.333333							24	0.318528	0.266667
25	0.283607	0.291339							25	0.283607	0.173228
26	0.0956179	0.166667							26	0.0956179	0.116667
27	0.08	0.134969							27	0.08	0.0736196
1	0.992927		0.992927						1	0.992927		0.90625
2	0.999999		0.999999						2	0.999999		1
3	0.7975		0.7975						3	0.7975		0.837209
4	0.999936		0.999936						4	0.999936		0.989474
5	0.3111		0.3111						5	0.3111		0.182796
6	0.908494		0.908494						6	0.908494		0.846154
7	0.999784		0.999784						7	0.999784		0.95
8	0.978048		0.978048						8	0.978048		0.9
9	0.999982		0.999982						9	0.999982		1
10	0.998272		0.998272						10	0.998272		1
11	1		1						11	1		1
12	0.37		0.37						12	0.37		0.215686
13	1		1						13	1		1
14	0.967232		0.967232						14	0.967232		0.894737
15	0.2775		0.2775						15	0.2775		0.288462
16	0.957819		0.957819						16	0.957819		0.919643
17	0.725375		0.725375						17	0.725375		0.697248
18	1		1						18	1		1
19	1		1						19	1		1
20	0.979149		0.979149						20	0.979149		0.954082
21	0.969159		0.969159						21	0.969159		0.959839
22	1		1						22	1		0.996
23	0.997823		0.997823						23	0.997823		1
24	0.999936		0.999936						24	0.999936		1
25	0.999345		0.999345						25	0.999345		1
26	0.999202		0.999202						26	0.999202		1
27	0.79		0.79						27	0.79		0.830508
statistics ED fig 3a									statistics ED fig 3b
Groups compared	psyn binofit - psyn threshold (2SD)								Groups compared	psyn binofit - psyn threshold (4SD)
	1 mM Ca2+	4 mM Ca2+								1 mM Ca2+	4 mM Ca2+
test	simple linear regression	simple linear regression							test	simple linear regression	simple linear regression
R-square	0.8997	1							R-square	0.896	0.969
p-value	<0.0001								p-value	<0.0001	<0.0001

[truncated: 7 more sheets: Sup Fig 5, Sup Fig 6, Sup Fig 7, Sup Fig 8, Sup Fig 9, Sup Fig 10, Sup Fig 11]
